# Supplementary material for: Comprehensive Analysis of the lncRNA–miRNA–mRNA Regulatory Network for Intramuscular Fat in Pigs
Source: Genes (Basel). 2023 Jan 7;14(1):168. doi: 10.3390/genes14010168 (PMC9859044; doi:10.3390/genes14010168)
Supplement: Supplementary file 1 [file genes-14-00168-s001.zip]

Archive with 9 entries (7 files):
- genes-2044892-supplementary/
- genes-2044892-supplementary/Supplementary documents/
- genes-2044892-supplementary/Supplementary documents/Table S1. Summary of data from RNA-Seq for Songliao Black and Landrace pigs.xlsx
- genes-2044892-supplementary/Supplementary documents/Table S2. DEGs.xlsx
- genes-2044892-supplementary/Supplementary documents/Table S3. DEMs.xlsx
- genes-2044892-supplementary/Supplementary documents/Table S4. DELs.xlsx
- genes-2044892-supplementary/Supplementary documents/Table S5. Prediction of DEM Target Genes and Their Intersections by Three Databases.xlsx
- genes-2044892-supplementary/Supplementary documents/Table S6.DEPTG-PTM and DEPTM.xlsx
- genes-2044892-supplementary/Supplementary documents/Table S7. Overview of potential differentially expressed target genes (DEPTG) of DEL.xlsx
