# Supplementary material for: Comprehensive Analysis of the lncRNA–miRNA–mRNA Regulatory Network for Intramuscular Fat in Pigs
Source: Genes (Basel). 2023 Jan 7;14(1):168. doi: 10.3390/genes14010168 (PMC9859044; doi:10.3390/genes14010168)
Supplement: Supplementary file 1 [file genes-14-00168-s001.zip › genes-2044892-supplementary/Supplementary documents/Table S1. Summary of data from RNA-Seq for Songliao Black and Landrace pigs.xlsx]

## Sheet: Sheet1
Table S1. Summary of data from RNA-Seq for Songliao Black and Landrace pigs.
Sample	mRNA and lncRNA		miRNA
	Total Reads	Alignment Rate	Total Reads	Alignment Rate
SL1	20591726	0.8853	6938445	0.8608
SL2	19601786	0.8808	5527322	0.8943
SL3	21969340	0.8819	9525903	0.8638
SL4	24455524	0.8814	12006890	0.8711
SL5	21032884	0.8766	11071292	0.8937
SL6	20664494	0.8858	12381391	0.8679
L1	18304568	0.9049	16175993	0.931
L2	23240990	0.8887	16276582	0.8969
L3	18791646	0.8828	12260088	0.8858
L4	20453090	0.8666	16404559	0.9247
L5	25608810	0.877	15489183	0.9067
L6	21289546	0.8737	16940482	0.9023
