# Supplementary material for: Comprehensive Analysis of the lncRNA–miRNA–mRNA Regulatory Network for Intramuscular Fat in Pigs
Source: Genes (Basel). 2023 Jan 7;14(1):168. doi: 10.3390/genes14010168 (PMC9859044; doi:10.3390/genes14010168)
Supplement: Supplementary file 1 [file genes-14-00168-s001.zip › genes-2044892-supplementary/Supplementary documents/Table S2. DEGs.xlsx]

## Sheet: Sheet1
gene ID	gene name	logFC	logCPM	LR	PValue	FDR	Significant
ENSSSCG00000047932	HSPA6	3.70541	5.56097	156.504	6.57e-36	6.33e-32	up
ENSSSCG00000015334	PDK4	3.04849	9.24369	111.531	4.53e-26	1.45e-22	up
ENSSSCG00000012050	RCAN1	2.75334	7.4562	99.9308	1.58e-23	3.04e-20	up
ENSSSCG00000009334	HSPH1	2.70703	7.23351	96.9162	7.23e-23	1.16e-19	up
ENSSSCG00000010461	ANKRD1	2.60886	9.25016	84.7687	3.35e-20	4.04e-17	up
ENSSSCG00000003768	NEXN	2.49142	9.75527	76.2224	2.53e-18	1.88e-15	up
ENSSSCG00000037355	RNF115	2.477	5.87905	81.9087	1.43e-19	1.49e-16	up
ENSSSCG00000010522	ANKRD2	2.44341	7.13327	80.6947	2.63e-19	2.31e-16	up
ENSSSCG00000026110	SRPK2	2.42273	4.97498	74.0622	7.57e-18	5.21e-15	up
ENSSSCG00000017861	ASPA	2.36709	3.44758	56.5784	5.4e-14	1.41e-11	up
ENSSSCG00000016062	NABP1	2.32919	4.19115	64.7832	8.36e-16	3.84e-13	up
ENSSSCG00000004233	SMPDL3A	2.30371	3.66825	57.2609	3.82e-14	1.11e-11	up
ENSSSCG00000011076	OTUD1	2.28166	7.55212	71.4969	2.78e-17	1.78e-14	up
ENSSSCG00000022492	AMPD3	2.25664	4.59642	64.4735	9.78e-16	4.29e-13	up
ENSSSCG00000016792	RETREG1	2.22123	7.44412	68.0533	1.59e-16	8.52e-14	up
ENSSSCG00000034015	XIRP1	2.18957	11.3777	57.0485	4.25e-14	1.17e-11	up
ENSSSCG00000013354	CSRP3	2.15701	7.98223	63.4645	1.63e-15	6.56e-13	up
ENSSSCG00000038646	ENAH	2.15556	7.43581	64.3745	1.03e-15	4.31e-13	up
ENSSSCG00000002383	FOS	2.14945	5.85398	63.3634	1.72e-15	6.63e-13	up
ENSSSCG00000031954	SLC39A10	2.11276	5.01878	58.0821	2.51e-14	8.08e-12	up
ENSSSCG00000015589	VASH2	2.10477	4.20851	54.454	1.59e-13	3.57e-11	up
ENSSSCG00000028492	C4orf46	2.09018	3.89214	50.5368	1.17e-12	2.25e-10	up
ENSSSCG00000005385	NR4A3	2.08673	6.46381	60.5486	7.18e-15	2.47e-12	up
ENSSSCG00000030395	ASB5	2.07631	9.17773	56.1429	6.74e-14	1.67e-11	up
ENSSSCG00000012164	CNKSR2	2.06815	3.87753	49.2571	2.25e-12	4.08e-10	up
ENSSSCG00000006935	CLCA2	2.04283	2.25052	34.2132	4.94e-09	3.76e-07	up
ENSSSCG00000000499	BEST3	2.04277	4.57704	53.8418	2.17e-13	4.65e-11	up
ENSSSCG00000010219	ARID5B	2.01961	6.07883	57.1345	4.07e-14	1.15e-11	up
ENSSSCG00000007027	SLC20A2	2.00963	6.29639	56.6817	5.12e-14	1.37e-11	up
ENSSSCG00000024064	RNF6	1.99126	4.26908	49.9734	1.56e-12	2.89e-10	up
ENSSSCG00000011538	LMCD1	1.9893	8.22592	54.1331	1.87e-13	4.1e-11	up
ENSSSCG00000003766	DNAJB4	1.98058	7.76078	54.7392	1.38e-13	3.32e-11	up
ENSSSCG00000032170	DAPK3	1.97356	6.7392	54.5296	1.53e-13	3.57e-11	up
ENSSSCG00000027738	LRRFIP2	1.96941	7.46088	54.4554	1.59e-13	3.57e-11	up
ENSSSCG00000015052	USP28	1.95591	8.69767	51.398	7.54e-13	1.55e-10	up
ENSSSCG00000010686	BAG3	1.94099	8.63808	50.8106	1.02e-12	2e-10	up
ENSSSCG00000037066	GADD45A	1.92918	5.43868	50.2402	1.36e-12	2.57e-10	up
ENSSSCG00000029571	AVIL	1.92438	4.89121	49.1144	2.41e-12	4.31e-10	up
ENSSSCG00000036724	CRYAB	1.92171	10.3614	45.9882	1.19e-11	1.85e-09	up
ENSSSCG00000009886	TRAFD1	1.91411	5.3221	48.7453	2.91e-12	5.02e-10	up
ENSSSCG00000015917	XIRP2	1.90289	11.9024	43.3752	4.52e-11	5.97e-09	up
ENSSSCG00000015796	PDLIM3	1.88951	9.90194	45.5114	1.52e-11	2.29e-09	up
ENSSSCG00000017501	PNMT	1.88709	2.74026	33.1491	8.54e-09	6.14e-07	up
ENSSSCG00000039573	SLPI	1.88424	3.1146	35.7579	2.23e-09	1.94e-07	up
ENSSSCG00000009040	SMAD1	1.86712	4.90002	46.4059	9.61e-12	1.54e-09	up
ENSSSCG00000003155	PPP1R15A	1.85252	6.03276	48.604	3.13e-12	5.3e-10	up
ENSSSCG00000008629	ROCK2	1.85234	7.17333	48.5618	3.2e-12	5.32e-10	up
ENSSSCG00000011195	GALNT15	1.84047	4.05379	41.7921	1.02e-10	1.22e-08	up
ENSSSCG00000031450	MLYCD	1.8269	4.58451	44.032	3.23e-11	4.65e-09	up
ENSSSCG00000004392	AMD1	1.82477	6.73374	47.1168	6.69e-12	1.09e-09	up
ENSSSCG00000010494	SORBS1	1.82201	8.37106	45.6534	1.41e-11	2.16e-09	up
ENSSSCG00000015027	C11orf1	1.81791	10.1412	41.8552	9.83e-11	1.2e-08	up
ENSSSCG00000016853	RICTOR	1.80901	4.62637	43.3434	4.59e-11	5.98e-09	up
ENSSSCG00000010639	HABP2	1.80529	8.80113	44.0023	3.28e-11	4.65e-09	up
ENSSSCG00000004065	TIAM2	1.79037	4.64735	42.4662	7.19e-11	8.89e-09	up
ENSSSCG00000004479	FILIP1	1.785	6.53011	45.3183	1.67e-11	2.48e-09	up
ENSSSCG00000010640	NRAP	1.7848	11.0358	39.3015	3.63e-10	3.85e-08	up
ENSSSCG00000035863	PLIN2	1.75321	6.03548	43.8292	3.58e-11	4.93e-09	up
ENSSSCG00000039962	HSPB1	1.74977	11.1634	37.7356	8.1e-10	7.9e-08	up
ENSSSCG00000005219	CDC37L1	1.74916	6.00477	43.5937	4.04e-11	5.49e-09	up
ENSSSCG00000000554	FGFR1OP2	1.73738	4.74372	40.4707	2e-10	2.19e-08	up
ENSSSCG00000039867	UCK2	1.73161	4.62816	39.933	2.63e-10	2.85e-08	up
ENSSSCG00000036060	RRAD	1.72793	8.50114	41.1095	1.44e-10	1.69e-08	up
ENSSSCG00000006940	CCN1	1.72609	4.68732	39.8377	2.76e-10	2.96e-08	up
ENSSSCG00000009844	HSPB8	1.72598	10.7486	37.1606	1.09e-09	1.01e-07	up
ENSSSCG00000005965	MYC	1.70872	3.56377	32.7329	1.06e-08	7.28e-07	up
ENSSSCG00000028420	EIF4E	1.68714	6.41788	40.8142	1.67e-10	1.92e-08	up
ENSSSCG00000016453	TCAF1	1.68669	4.04152	35.2509	2.9e-09	2.35e-07	up
ENSSSCG00000015435	NAMPT	1.6841	7.32932	40.6257	1.84e-10	2.07e-08	up
ENSSSCG00000037646	DNAJA4	1.6824	6.41831	40.5899	1.88e-10	2.08e-08	up
ENSSSCG00000012769	ATP2B3	1.68156	3.55215	31.6197	1.88e-08	1.22e-06	up
ENSSSCG00000011264	CSRNP1	1.65348	4.41428	36.0496	1.92e-09	1.7e-07	up
ENSSSCG00000014336	EGR1	1.64987	4.06501	34.3202	4.68e-09	3.63e-07	up
ENSSSCG00000009050	INPP4B	1.63757	3.51804	29.8559	4.65e-08	2.75e-06	up
ENSSSCG00000011233	DYNC1LI1	1.63385	4.64132	35.8599	2.12e-09	1.86e-07	up
ENSSSCG00000014362	HBEGF	1.63193	7.02693	38.2201	6.32e-10	6.35e-08	up
ENSSSCG00000008624	LPIN1	1.62639	6.67061	37.894	7.47e-10	7.42e-08	up
ENSSSCG00000025744	KDSR	1.62132	5.13116	35.6695	2.34e-09	1.98e-07	up
ENSSSCG00000000896	NTN4	1.61787	4.81911	35.6213	2.4e-09	2.01e-07	up
ENSSSCG00000031728	ABRA	1.61656	8.42107	36.3382	1.66e-09	1.51e-07	up
ENSSSCG00000011075	KIAA1217	1.613	5.85261	37.2185	1.06e-09	9.98e-08	up
ENSSSCG00000014834	UCP3	1.60918	6.34836	37.3949	9.65e-10	9.3e-08	up
ENSSSCG00000028925	CEP95	1.59709	4.08314	32.0717	1.49e-08	1e-06	up
ENSSSCG00000011001	APTX	1.59704	4.58886	34.2054	4.96e-09	3.76e-07	up
ENSSSCG00000013397	ARNTL	1.58241	3.83721	30.2562	3.79e-08	2.28e-06	up
ENSSSCG00000031598	CDADC1	1.57835	5.66587	35.3138	2.81e-09	2.31e-07	up
ENSSSCG00000030165	MAFF	1.57122	5.09403	33.5679	6.88e-09	5.06e-07	up
ENSSSCG00000015595	ATF3	1.56916	7.99054	34.9546	3.37e-09	2.69e-07	up
ENSSSCG00000016981	CPEB4	1.56566	6.76769	35.2902	2.84e-09	2.32e-07	up
ENSSSCG00000015474	PPFIA4	1.55877	3.94635	29.7843	4.83e-08	2.82e-06	up
ENSSSCG00000014934	CHORDC1	1.55798	5.29206	33.0597	8.94e-09	6.23e-07	up
ENSSSCG00000016432	PRKAG2	1.55772	4.92875	33.0778	8.85e-09	6.23e-07	up
ENSSSCG00000029760	CIPC	1.55057	7.05603	34.6947	3.86e-09	3.05e-07	up
ENSSSCG00000016578	FLNC	1.54536	12.7093	28.7468	8.25e-08	4.57e-06	up
ENSSSCG00000015310	AKAP9	1.53078	6.8439	33.8155	6.06e-09	4.53e-07	up
ENSSSCG00000005467	HSDL2	1.52429	4.56185	31.2968	2.21e-08	1.4e-06	up
ENSSSCG00000034364	SPECC1	1.51846	4.72079	31.5904	1.9e-08	1.23e-06	up
ENSSSCG00000026945	LRRC2	1.51489	7.6866	33.0891	8.8e-09	6.23e-07	up
ENSSSCG00000006155	ZBTB10	1.50732	4.77864	31.0939	2.46e-08	1.55e-06	up
ENSSSCG00000001836	RLBP1	1.49341	5.26287	30.4588	3.41e-08	2.08e-06	up
ENSSSCG00000031456	ARL5B	1.49165	4.54871	30.0558	4.2e-08	2.5e-06	up
ENSSSCG00000003776	ACADM	1.4834	7.22176	31.8862	1.63e-08	1.09e-06	up
ENSSSCG00000032752	ZBTB43	1.46765	4.10502	27.575	1.51e-07	7.79e-06	up
ENSSSCG00000033811	CBFB	1.463	5.02032	29.3841	5.94e-08	3.41e-06	up
ENSSSCG00000001835	ABHD2	1.46102	3.45473	23.9185	1e-06	4.01e-05	up
ENSSSCG00000038643	KLF11	1.4587	4.066	27.0407	1.99e-07	9.95e-06	up
ENSSSCG00000004238	HSF2	1.45566	4.63303	28.89	7.66e-08	4.32e-06	up
ENSSSCG00000038913	HERC4	1.44439	5.19302	28.596	8.92e-08	4.91e-06	up
ENSSSCG00000015944	TLK1	1.4396	3.55842	23.8152	1.06e-06	4.17e-05	up
ENSSSCG00000002535	HSP90AA1	1.43695	9.99795	26.9219	2.12e-07	1.05e-05	up
ENSSSCG00000011720	MBNL1	1.43437	8.19108	29.1885	6.57e-08	3.75e-06	up
ENSSSCG00000012631	LONRF3	1.4252	5.03752	27.9884	1.22e-07	6.5e-06	up
ENSSSCG00000037201	MPV17	1.42317	3.77133	24.3437	8.06e-07	3.32e-05	up
ENSSSCG00000027139	FYTTD1	1.41957	6.41026	29.3996	5.89e-08	3.41e-06	up
ENSSSCG00000011454	SFMBT1	1.41694	3.93251	24.9115	6e-07	2.58e-05	up
ENSSSCG00000036534	MYOM3	1.4083	7.23853	28.8565	7.79e-08	4.37e-06	up
ENSSSCG00000006982	ZDHHC2	1.40447	2.91698	20.0545	7.53e-06	0.000223916	up
ENSSSCG00000008593	KLHL29	1.39966	4.66776	26.8407	2.21e-07	1.09e-05	up
ENSSSCG00000000549	PPFIBP1	1.39884	6.50612	28.5264	9.24e-08	5.01e-06	up
ENSSSCG00000022364	CPT1B	1.39637	6.67022	28.31	1.03e-07	5.54e-06	up
ENSSSCG00000015960	MAP3K20	1.39337	8.87693	26.7573	2.31e-07	1.13e-05	up
ENSSSCG00000040445	RND3	1.3923	5.42441	27.1155	1.92e-07	9.62e-06	up
ENSSSCG00000009793	CLIP1	1.38428	7.98475	27.4905	1.58e-07	8.09e-06	up
ENSSSCG00000026829	MYNN	1.38121	3.84944	23.4042	1.31e-06	5.04e-05	up
ENSSSCG00000027846	RRP15	1.38084	4.7647	26.2862	2.94e-07	1.43e-05	up
ENSSSCG00000011287	HHATL	1.3807	6.90266	27.7604	1.37e-07	7.27e-06	up
ENSSSCG00000011980	CLDND1	1.38024	5.81433	27.6391	1.46e-07	7.62e-06	up
ENSSSCG00000040286	CYLD	1.37973	5.25731	26.1753	3.12e-07	1.48e-05	up
ENSSSCG00000004973	UACA	1.37613	6.42325	27.6652	1.44e-07	7.56e-06	up
ENSSSCG00000004165	PDE7B	1.37367	4.3707	25.3647	4.75e-07	2.12e-05	up
ENSSSCG00000006163	PKIA	1.37136	8.65593	26.2285	3.03e-07	1.46e-05	up
ENSSSCG00000025901	LCLAT1	1.36899	4.99156	25.8657	3.66e-07	1.72e-05	up
ENSSSCG00000015931	KLHL41	1.36432	11.2841	23.3736	1.33e-06	5.08e-05	up
ENSSSCG00000023298	SRXN1	1.35972	3.57118	21.3894	3.75e-06	0.000126777	up
ENSSSCG00000011286	KLHL40	1.3595	9.16968	25.1618	5.27e-07	2.31e-05	up
ENSSSCG00000041935	HSPB7	1.35932	7.22468	26.9556	2.08e-07	1.03e-05	up
ENSSSCG00000016991	DUSP1	1.35217	6.69723	26.6376	2.45e-07	1.19e-05	up
ENSSSCG00000003511	HP1BP3	1.34819	5.68193	26.1946	3.09e-07	1.48e-05	up
ENSSSCG00000031869	VPS72	1.33774	5.66206	25.744	3.9e-07	1.8e-05	up
ENSSSCG00000001695	VEGFA	1.32971	6.64602	25.7824	3.82e-07	1.77e-05	up
ENSSSCG00000030413	PIK3CA	1.3263	5.37239	24.5507	7.24e-07	3.03e-05	up
ENSSSCG00000004919	NEDD4L	1.32542	5.73653	25.5184	4.38e-07	1.98e-05	up
ENSSSCG00000030260	PFN2	1.32446	7.1134	25.6433	4.11e-07	1.87e-05	up
ENSSSCG00000049430	ARMC6	1.32196	4.22308	23.0949	1.54e-06	5.78e-05	up
ENSSSCG00000029507	RASGEF1B	1.32113	4.58279	23.9426	9.93e-07	3.99e-05	up
ENSSSCG00000024496	NSUN7	1.31659	4.58842	23.7517	1.1e-06	4.26e-05	up
ENSSSCG00000012166	SMS	1.31539	4.9409	23.9634	9.82e-07	3.96e-05	up
ENSSSCG00000008208	EIF2AK3	1.31456	3.10762	18.4342	1.76e-05	0.00044379	up
ENSSSCG00000012606	ATP1B4	1.31356	7.08408	25.2385	5.07e-07	2.24e-05	up
ENSSSCG00000006218	PDE7A	1.31221	4.85986	23.9154	1.01e-06	4.01e-05	up
ENSSSCG00000011775	KLHL24	1.31221	6.6446	25.1683	5.25e-07	2.31e-05	up
ENSSSCG00000038873	SLMAP	1.31093	6.70607	25.0953	5.46e-07	2.38e-05	up
ENSSSCG00000004163	BCLAF1	1.30463	5.85653	24.828	6.27e-07	2.66e-05	up
ENSSSCG00000005426	FSD1L	1.3045	4.23896	22.6013	1.99e-06	7.33e-05	up
ENSSSCG00000044340	EEA1	1.30339	4.95598	23.54	1.22e-06	4.72e-05	up
ENSSSCG00000014292	HSPA4	1.30318	7.10079	24.8503	6.2e-07	2.64e-05	up
ENSSSCG00000011622	KBTBD12	1.29676	4.42729	22.7542	1.84e-06	6.83e-05	up
ENSSSCG00000001757	WDR61	1.29659	5.75612	24.4476	7.64e-07	3.16e-05	up
ENSSSCG00000017273	PSMD12	1.29244	5.96478	24.4659	7.56e-07	3.14e-05	up
ENSSSCG00000016027	ITGAV	1.29112	4.87673	23.1724	1.48e-06	5.6e-05	up
ENSSSCG00000028523	HUS1	1.28474	3.1248	17.5777	2.76e-05	0.00062849	up
ENSSSCG00000004190	STX7	1.27793	3.51076	18.8025	1.45e-05	0.00037768	up
ENSSSCG00000037053	AK6	1.27585	2.9797	16.9064	3.93e-05	0.000830081	up
ENSSSCG00000037549	GCLM	1.26879	6.33716	23.7174	1.12e-06	4.32e-05	up
ENSSSCG00000028466	UTP3	1.26495	3.74672	19.3105	1.11e-05	0.000308528	up
ENSSSCG00000015386	FAM126A	1.26105	3.64929	18.9122	1.37e-05	0.000361923	up
ENSSSCG00000007601	TECPR1	1.25685	2.58048	15.3777	8.8e-05	0.00157702	up
ENSSSCG00000003512	EIF4G3	1.25241	7.80651	22.8208	1.78e-06	6.62e-05	up
ENSSSCG00000007554	ZFAND2A	1.24683	4.19652	20.5556	5.79e-06	0.000180692	up
ENSSSCG00000005368	XPA	1.24675	3.33406	17.3113	3.17e-05	0.00069958	up
ENSSSCG00000025240	DDIT4L	1.24551	7.96831	22.4295	2.18e-06	7.96e-05	up
ENSSSCG00000027459	RNF13	1.24544	6.05759	22.8417	1.76e-06	6.57e-05	up
ENSSSCG00000024748	THUMPD1	1.24509	5.28906	21.5242	3.49e-06	0.000119849	up
ENSSSCG00000033979	KLHL34	1.2446	5.27868	21.4879	3.56e-06	0.00012171	up
ENSSSCG00000015958	PDK1	1.24222	4.40054	20.9632	4.68e-06	0.000150426	up
ENSSSCG00000017261	ARSG	1.2418	2.0402	13.1163	0.000292743	0.00423686	up
ENSSSCG00000027594	USP16	1.23832	3.71403	18.4689	1.73e-05	0.000436924	up
ENSSSCG00000015268	FMO1	1.23753	5.29893	21.3452	3.84e-06	0.000129279	up
ENSSSCG00000039557	TRIM54	1.2365	8.36858	21.7445	3.11e-06	0.000108784	up
ENSSSCG00000039854	TLCD4	1.23649	5.84937	22.3678	2.25e-06	8.19e-05	up
ENSSSCG00000000110	PLA2G6	1.23199	4.25316	20.2574	6.77e-06	0.000206476	up
ENSSSCG00000038281	MAP3K7CL	1.22982	3.67071	18.0324	2.17e-05	0.000519595	up
ENSSSCG00000034763	IRS2	1.22929	5.52405	21.5851	3.38e-06	0.000116938	up
ENSSSCG00000035400	YPEL2	1.22857	5.03795	21.0552	4.46e-06	0.000145318	up
ENSSSCG00000031498	PPP2R3C	1.2282	4.12465	19.6664	9.22e-06	0.000267706	up
ENSSSCG00000037481	SYF2	1.22438	3.96487	19.0072	1.3e-05	0.000348677	up
ENSSSCG00000014170	CAST	1.22413	6.68282	21.9818	2.75e-06	9.72e-05	up
ENSSSCG00000029275	PPARGC1A	1.22189	5.53136	21.3199	3.89e-06	0.000130088	up
ENSSSCG00000038801	NPNT	1.22167	3.98045	19.1068	1.24e-05	0.000335098	up
ENSSSCG00000037594	PNISR	1.22077	6.29382	22.0108	2.71e-06	9.71e-05	up
ENSSSCG00000025682	ACTR6	1.22047	3.2279	16.3229	5.34e-05	0.00105941	up
ENSSSCG00000014387	DIAPH1	1.22002	8.22291	21.3199	3.89e-06	0.000130088	up
ENSSSCG00000017752	WSB1	1.21991	5.46187	21.1276	4.3e-06	0.000142331	up
ENSSSCG00000004691	EIF3J	1.21855	7.04292	21.8157	3e-06	0.000105584	up
ENSSSCG00000003729	RNF125	1.21796	3.45859	17.0745	3.59e-05	0.000771578	up
ENSSSCG00000011297	ABHD5	1.21612	3.792	18.1479	2.04e-05	0.000496253	up
ENSSSCG00000010198	BMS1	1.2154	4.77153	20.5887	5.69e-06	0.000178173	up
ENSSSCG00000032015	SH3BGRL2	1.21529	1.92083	12.1254	0.000497405	0.00627496	up
ENSSSCG00000008368	UGP2	1.21107	7.35594	21.5628	3.42e-06	0.000117884	up
ENSSSCG00000016095	CLK1	1.21011	6.39985	21.6104	3.34e-06	0.000115822	up
ENSSSCG00000007058	PLCB4	1.20916	3.42508	16.6332	4.53e-05	0.000932025	up
ENSSSCG00000016056	GLS	1.20904	4.98972	20.3951	6.3e-06	0.000195233	up
ENSSSCG00000008989	CNOT6L	1.20598	4.42015	19.8616	8.33e-06	0.000244661	up
ENSSSCG00000032583	SRSF5	1.20295	5.92344	21.255	4.02e-06	0.0001341	up
ENSSSCG00000035101	KLF5	1.20181	4.16632	19.156	1.2e-05	0.000330802	up
ENSSSCG00000034345	SPRY3	1.20048	3.14894	15.5785	7.92e-05	0.00144926	up
ENSSSCG00000029380	ZFP2	1.19679	3.50706	16.5235	4.81e-05	0.000979199	up
ENSSSCG00000025942	MCCC1	1.19631	7.05929	21.0556	4.46e-06	0.000145318	up
ENSSSCG00000024598	PRKAA1	1.19503	3.33762	16.0222	6.26e-05	0.00119493	up
ENSSSCG00000000925	C12orf29	1.19283	3.1724	15.4465	8.49e-05	0.00153778	up
ENSSSCG00000011453	ITIH4	1.18863	9.46077	19.125	1.22e-05	0.00033336	up
ENSSSCG00000015784	ACSL1	1.1884	7.46866	20.7843	5.14e-06	0.000162451	up
ENSSSCG00000039609	ANKRD33B	1.18554	6.25125	20.809	5.07e-06	0.000160899	up
ENSSSCG00000014796	CHRNA10	1.18521	3.49755	16.1789	5.76e-05	0.00111999	up
ENSSSCG00000024180	ACBD3	1.18314	4.67248	19.462	1.03e-05	0.000290927	up
ENSSSCG00000009229	ARHGAP24	1.18307	3.47462	16.0695	6.11e-05	0.00117475	up
ENSSSCG00000004358	ASCC3	1.18261	4.31314	18.9687	1.33e-05	0.000353827	up
ENSSSCG00000031592	ZNF462	1.18153	4.44453	19.1043	1.24e-05	0.000335098	up
ENSSSCG00000009839	CIT	1.17967	3.45641	15.8736	6.77e-05	0.00127984	up
ENSSSCG00000010464	PPP1R3C	1.17684	7.23628	20.4031	6.27e-06	0.000195042	up
ENSSSCG00000032838	MYOZ2	1.17566	7.72401	20.2465	6.81e-06	0.000206963	up
ENSSSCG00000000510	TMEM19	1.17541	6.65676	20.318	6.56e-06	0.000200672	up
ENSSSCG00000004353	CCNC	1.17444	3.40104	15.5961	7.84e-05	0.00144249	up
ENSSSCG00000027480	KLF10	1.17436	5.89876	20.2409	6.83e-06	0.000206963	up
ENSSSCG00000015616	HSD11B1	1.16979	4.17646	18.1727	2.02e-05	0.000491211	up
ENSSSCG00000004652	COPS2	1.16854	6.48334	20.1547	7.14e-06	0.00021447	up
ENSSSCG00000049025	PLEKHA3	1.1682	1.93769	11.3177	0.000767701	0.00854488	up
ENSSSCG00000029803	KDM2B	1.1676	4.2998	18.4221	1.77e-05	0.000445434	up
ENSSSCG00000033228	SPAG9	1.16727	5.4524	19.3577	1.08e-05	0.000303688	up
ENSSSCG00000015933	FASTKD1	1.16665	5.59191	19.6046	9.52e-06	0.000274029	up
ENSSSCG00000009592	NFIL3	1.16295	4.45063	18.6513	1.57e-05	0.000403409	up
ENSSSCG00000017555	LUC7L3	1.16211	6.51732	19.9203	8.07e-06	0.000239452	up
ENSSSCG00000014324	MYOT	1.16107	10.4124	17.4776	2.91e-05	0.000651654	up
ENSSSCG00000018086	ND4L	1.16081	7.13281	19.8546	8.36e-06	0.00024482	up
ENSSSCG00000016653	DNAJB9	1.16055	5.0823	18.8418	1.42e-05	0.000371995	up
ENSSSCG00000015798	ANKRD37	1.16037	2.65553	13.4144	0.000249706	0.00373165	up
ENSSSCG00000020701	TTC9	1.15917	5.6417	19.5054	1e-05	0.000286238	up
ENSSSCG00000016974	MAP1B	1.15792	4.27234	18.0271	2.18e-05	0.000519595	up
ENSSSCG00000022982	VPS50	1.15777	4.52942	18.5085	1.69e-05	0.000430029	up
ENSSSCG00000027294	CDV3	1.15536	6.55425	19.6943	9.09e-06	0.000264633	up
ENSSSCG00000034373	TNRC6C	1.15462	4.81883	18.6845	1.54e-05	0.000398558	up
ENSSSCG00000021217	FKBP3	1.15451	7.12985	19.6424	9.34e-06	0.000270276	up
ENSSSCG00000000419	RDH16	1.15399	3.29253	14.9081	0.00011288	0.00191896	up
ENSSSCG00000008337	AAK1	1.15335	4.71455	18.5751	1.63e-05	0.000418735	up
ENSSSCG00000027509	VPS54	1.15143	4.08671	17.2825	3.22e-05	0.000705181	up
ENSSSCG00000011689	PLOD2	1.15137	4.08542	17.2941	3.2e-05	0.000703021	up
ENSSSCG00000012029	BACH1	1.15018	5.15037	18.5042	1.7e-05	0.000430029	up
ENSSSCG00000013349	HTATIP2	1.1481	4.34944	17.9761	2.24e-05	0.00052691	up
ENSSSCG00000009011	FHDC1	1.14706	1.88141	10.7065	0.00106762	0.0107949	up
ENSSSCG00000001075	DEK	1.14632	6.79693	19.3596	1.08e-05	0.000303688	up
ENSSSCG00000005449	PTPN3	1.14485	4.16741	17.2738	3.24e-05	0.000705732	up
ENSSSCG00000004607	PYGO1	1.14253	5.08919	18.2599	1.93e-05	0.000472689	up
ENSSSCG00000001958	BAZ1A	1.14108	3.64164	15.5613	7.99e-05	0.00145811	up
ENSSSCG00000011451	ITIH3	1.14083	5.18833	18.1722	2.02e-05	0.000491211	up
ENSSSCG00000038253	ZNF326	1.14016	5.37143	18.331	1.86e-05	0.000458879	up
ENSSSCG00000003771	FUBP1	1.14001	5.57499	18.746	1.49e-05	0.000387995	up
ENSSSCG00000031077	KPNA4	1.1375	7.05855	19.0857	1.25e-05	0.000337438	up
ENSSSCG00000010012	SLC35E4	1.13513	2.45693	12.3478	0.000441515	0.00578046	up
ENSSSCG00000031304	TCAIM	1.13471	2.76525	13.1031	0.000294802	0.00426026	up
ENSSSCG00000035940	SPSB1	1.13431	3.20277	14.2225	0.000162417	0.00263116	up
ENSSSCG00000004620	MYO5A	1.13051	6.98247	18.8558	1.41e-05	0.000370281	up
ENSSSCG00000015014	ZC3H12C	1.13003	3.57152	15.05	0.0001047	0.00181512	up
ENSSSCG00000012156	CDKL5	1.12658	2.46492	12.2609	0.000462539	0.00600864	up
ENSSSCG00000026618	CAVIN2	1.12641	4.85949	17.8354	2.41e-05	0.000559437	up
ENSSSCG00000029352	CCNL1	1.12505	4.88287	17.7556	2.51e-05	0.000580306	up
ENSSSCG00000004304	SLC35A1	1.12415	3.74832	15.4622	8.42e-05	0.00153079	up
ENSSSCG00000004357	SIM1	1.12344	4.52451	17.4234	2.99e-05	0.000665869	up
ENSSSCG00000009865	TBX3	1.12313	2.73669	12.8306	0.000340991	0.00476349	up
ENSSSCG00000036679	SORBS2	1.12275	3.68778	15.2492	9.42e-05	0.00165526	up
ENSSSCG00000014321	KLHL3	1.12272	8.25373	18.1094	2.09e-05	0.000503859	up
ENSSSCG00000027613	TRDN	1.12037	10.1631	16.4897	4.89e-05	0.000990655	up
ENSSSCG00000032092	DDX5	1.11975	7.43784	18.5146	1.69e-05	0.000429957	up
ENSSSCG00000002313	SLC10A1	1.11644	4.73713	17.4092	3.01e-05	0.000669333	up
ENSSSCG00000017256	ABCA6	1.11635	5.0793	17.4817	2.9e-05	0.000651654	up
ENSSSCG00000008903	CRACD	1.11606	2.26842	11.3935	0.000737006	0.00831851	up
ENSSSCG00000039549	PLEKHF2	1.1148	4.99094	17.4274	2.98e-05	0.000665869	up
ENSSSCG00000030247	EPM2AIP1	1.11386	3.19045	13.6189	0.000223921	0.00341294	up
ENSSSCG00000005040	GNPNAT1	1.11324	3.6014	14.7026	0.000125875	0.00210643	up
ENSSSCG00000015480	PRRC2C	1.11246	6.30371	18.3823	1.81e-05	0.000448984	up
ENSSSCG00000008493	CEBPZ	1.11225	5.64472	17.9725	2.24e-05	0.00052691	up
ENSSSCG00000009128	AP1AR	1.11032	4.08633	16.1266	5.92e-05	0.00114902	up
ENSSSCG00000033025	C21orf91	1.10938	3.3735	13.9566	0.000187082	0.00296106	up
ENSSSCG00000026686	PDZD9	1.10825	6.64291	18.1193	2.07e-05	0.000502504	up
ENSSSCG00000003401	KIF1B	1.10814	9.19186	16.8984	3.94e-05	0.000831753	up
ENSSSCG00000036049	PEG10	1.10649	4.0541	15.8979	6.69e-05	0.00126598	up
ENSSSCG00000006869	TRMT13	1.10568	5.69369	17.8579	2.38e-05	0.000554201	up
ENSSSCG00000021292	OSBPL9	1.10547	4.71924	17.0979	3.55e-05	0.000763834	up
ENSSSCG00000036293	SRSF10	1.10445	5.60278	17.6726	2.62e-05	0.000600729	up
ENSSSCG00000004216	ECHDC1	1.10437	4.52118	16.8881	3.96e-05	0.000834442	up
ENSSSCG00000013523	SAFB2	1.10336	5.93269	17.9779	2.23e-05	0.00052691	up
ENSSSCG00000032950	SLC25A34	1.10165	3.63249	14.5058	0.000139729	0.00231417	up
ENSSSCG00000010631	GPAM	1.10119	3.2163	13.3661	0.000256207	0.00380521	up
ENSSSCG00000010171	TSNAX	1.10107	3.17135	13.2887	0.000267017	0.00392344	up
ENSSSCG00000036476	REEP3	1.09549	4.54169	16.6609	4.47e-05	0.000922481	up
ENSSSCG00000006209	VCPIP1	1.09513	4.7404	16.8288	4.09e-05	0.000857179	up
ENSSSCG00000006785	RAP1A	1.0945	6.04829	17.7568	2.51e-05	0.000580306	up
ENSSSCG00000010316	KAT6B	1.09184	4.41236	16.382	5.18e-05	0.00103113	up
ENSSSCG00000037204	ZNF248	1.09013	2.47687	11.5068	0.000693429	0.0079382	up
ENSSSCG00000044553	DDIT3	1.09011	1.79521	9.40062	0.00216912	0.0185356	up
ENSSSCG00000015504	CACYBP	1.08897	5.83262	17.4787	2.91e-05	0.000651654	up
ENSSSCG00000000512	TBC1D15	1.08786	4.56076	16.4167	5.08e-05	0.00101661	up
ENSSSCG00000003393	TMEM201	1.08602	6.40351	17.5106	2.86e-05	0.000644961	up
ENSSSCG00000023276	ZNF24	1.08573	6.10027	17.5239	2.84e-05	0.000642772	up
ENSSSCG00000031503	PRRX1	1.08396	4.38329	16.1025	6e-05	0.00116048	up
ENSSSCG00000032261	CCDC117	1.08395	5.62206	17.0698	3.6e-05	0.000771768	up
ENSSSCG00000004249	CEP85L	1.08305	4.93723	16.5273	4.8e-05	0.000979199	up
ENSSSCG00000032288	SLC20A1	1.08242	4.76982	16.4551	4.98e-05	0.00100244	up
ENSSSCG00000031123	PPIG	1.0823	4.61518	16.306	5.39e-05	0.00106667	up
ENSSSCG00000023743	CLDN6	1.08102	6.3229	17.3875	3.05e-05	0.000675452	up
ENSSSCG00000023784	SEMA3C	1.08091	4.86189	16.4578	4.97e-05	0.00100244	up
ENSSSCG00000010645	NHLRC2	1.08014	4.07797	15.2435	9.45e-05	0.00165617	up
ENSSSCG00000008180	EIF5B	1.08012	6.35778	17.3262	3.15e-05	0.000696007	up
ENSSSCG00000009792	ZCCHC8	1.07888	3.70872	14.1663	0.000167345	0.0026974	up
ENSSSCG00000033411	ZBED5	1.07886	4.57811	16.1868	5.74e-05	0.00111757	up
ENSSSCG00000022168	APBB2	1.07742	6.25985	17.2796	3.23e-05	0.000705181	up
ENSSSCG00000027457	FBXO22	1.07716	6.40885	17.2282	3.31e-05	0.000719631	up
ENSSSCG00000005589	NR6A1	1.07604	2.62855	11.5519	0.000676808	0.00780208	up
ENSSSCG00000028516	LARP4	1.07269	5.48668	16.4895	4.89e-05	0.000990655	up
ENSSSCG00000040657	STRN3	1.07183	6.63101	16.9859	3.77e-05	0.000803094	up
ENSSSCG00000009074	ABHD18	1.07152	3.37617	13.0348	0.00030575	0.0043856	up
ENSSSCG00000032223	EIF1AX	1.0701	7.49887	16.9435	3.85e-05	0.000815788	up
ENSSSCG00000024219	TIGAR	1.06537	3.67097	13.7434	0.000209553	0.00325458	up
ENSSSCG00000031942	YES1	1.06499	3.04243	12.2157	0.000473891	0.00608107	up
ENSSSCG00000015273	ATP2B4	1.0646	6.71628	16.7571	4.25e-05	0.000884438	up
ENSSSCG00000017033	SLU7	1.06312	4.41139	15.5764	7.92e-05	0.00144926	up
ENSSSCG00000031580	LLPH	1.06189	4.28394	15.2518	9.41e-05	0.00165526	up
ENSSSCG00000011917	NAA50	1.06176	8.2025	16.2748	5.48e-05	0.00107996	up
ENSSSCG00000011853	RUBCN	1.06079	3.6702	13.6503	0.00022021	0.00338286	up
ENSSSCG00000038549	ZFP36L2	1.05986	6.42893	16.7019	4.37e-05	0.000905338	up
ENSSSCG00000012252	DDX3X	1.05879	8.48609	15.9926	6.36e-05	0.00121138	up
ENSSSCG00000009010	ARFIP1	1.05693	4.25744	15.0983	0.000102053	0.00177393	up
ENSSSCG00000027857	DMXL1	1.05621	4.95786	15.7002	7.42e-05	0.00138367	up
ENSSSCG00000004205	ARHGAP18	1.05551	4.91396	15.6779	7.51e-05	0.00139737	up
ENSSSCG00000017615	DGKE	1.0548	2.77517	11.4463	0.000716347	0.00811383	up
ENSSSCG00000008123	ARID5A	1.05358	3.42639	12.75	0.000356017	0.00492345	up
ENSSSCG00000006290	SLC19A2	1.05048	3.90316	13.9763	0.000185125	0.00293974	up
ENSSSCG00000025355	ZNF146	1.04812	3.58925	13.0515	0.000303044	0.00436628	up
ENSSSCG00000016192	PLCD4	1.04571	6.55945	16.2014	5.7e-05	0.00111352	up
ENSSSCG00000040749	C16orf70	1.04533	4.98187	15.3942	8.73e-05	0.0015704	up
ENSSSCG00000039103	ADIPOQ	1.04478	5.41359	15.5807	7.91e-05	0.00144926	up
ENSSSCG00000000559	RASSF8	1.04468	4.71935	15.3238	9.06e-05	0.00161034	up
ENSSSCG00000004399	SLC22A16	1.04465	4.7181	15.3155	9.1e-05	0.00161181	up
ENSSSCG00000016026	ZC3H15	1.04372	5.49425	15.6296	7.7e-05	0.0014226	up
ENSSSCG00000033095	KIN	1.04239	3.07323	11.7302	0.000614942	0.00729081	up
ENSSSCG00000015962	SP3	1.04153	5.08829	15.2554	9.39e-05	0.00165526	up
ENSSSCG00000011514	MITF	1.04061	4.36639	14.9116	0.000112667	0.00191896	up
ENSSSCG00000039896	TMEM38B	1.03791	5.40595	15.3363	9e-05	0.00160301	up
ENSSSCG00000038987	CCDC59	1.03765	3.36135	12.1841	0.000481994	0.00615356	up
ENSSSCG00000024983	RSL24D1	1.03765	4.39794	14.8274	0.000117808	0.00198871	up
ENSSSCG00000021203	PIK3CB	1.03672	2.97774	11.4197	0.000726699	0.00822142	up
ENSSSCG00000002505	PAPOLA	1.03652	5.31582	15.1239	0.000100681	0.00175808	up
ENSSSCG00000031876	TMEM159	1.03507	5.24504	15.0136	0.000106741	0.00184056	up
ENSSSCG00000026536	DCUN1D2	1.03415	6.86193	15.8354	6.91e-05	0.00130025	up
ENSSSCG00000006901	EVI5	1.0332	3.14052	11.6902	0.000628291	0.00741261	up
ENSSSCG00000009192	PDLIM5	1.03293	8.85367	14.9703	0.000109218	0.00187322	up
ENSSSCG00000010211	CCDC6	1.03269	6.52969	15.8326	6.92e-05	0.00130025	up
ENSSSCG00000021997	ALS2CL	1.03029	4.52186	14.6955	0.000126347	0.00211067	up
ENSSSCG00000015743	PTPN4	1.02961	6.32718	15.8092	7.01e-05	0.00131385	up
ENSSSCG00000009466	UCHL3	1.02943	5.19733	14.8577	0.000115934	0.00196395	up
ENSSSCG00000026433	CCDC73	1.02864	3.85062	13.2815	0.000268034	0.00393239	up
ENSSSCG00000010435	MINPP1	1.02761	2.19341	9.62798	0.00191635	0.0168398	up
ENSSSCG00000030118	SAP30	1.02678	3.1605	11.5904	0.000662945	0.00769904	up
ENSSSCG00000001549	FKBP5	1.02586	6.49311	15.6547	7.6e-05	0.00141057	up
ENSSSCG00000001959	CFL2	1.02547	8.10277	15.268	9.33e-05	0.00164984	up
ENSSSCG00000009359	SUPT20H	1.02168	4.5836	14.5782	0.000134463	0.00223464	up
ENSSSCG00000016077	HSPD1	1.02024	6.8972	15.4272	8.57e-05	0.00155066	up
ENSSSCG00000025139	ZNF507	1.0187	3.52508	12.2213	0.000472463	0.0060802	up
ENSSSCG00000013599	ANGPTL4	1.01786	4.0225	13.4768	0.000241533	0.00362235	up
ENSSSCG00000016945	PPWD1	1.01688	2.95244	10.9216	0.000950505	0.0100902	up
ENSSSCG00000009432	DGKD	1.01648	5.59426	15.018	0.000106491	0.00183955	up
ENSSSCG00000023326	PNRC2	1.01539	6.17706	15.3999	8.7e-05	0.00157029	up
ENSSSCG00000015044	NKAPD1	1.01535	3.78467	12.7785	0.00035062	0.00485579	up
ENSSSCG00000015588	ANGEL2	1.01327	3.9748	13.2366	0.000274535	0.00402164	up
ENSSSCG00000016841	SLC1A3	1.01175	3.2336	11.3912	0.000737945	0.00831936	up
ENSSSCG00000029606	AOX1	1.01067	2.47106	9.99147	0.00157267	0.0145759	up
ENSSSCG00000001087	MRS2	1.00913	4.06011	13.3265	0.000261679	0.00386825	up
ENSSSCG00000008877	ETFDH	1.00897	7.1333	15.1008	0.000101918	0.00177393	up
ENSSSCG00000021588	DAPK2	1.00696	4.92494	14.3146	0.000154664	0.00251401	up
ENSSSCG00000003787	ZRANB2	1.00534	5.71234	14.8754	0.00011485	0.00194902	up
ENSSSCG00000015305	GTPBP10	1.00451	3.43976	11.6375	0.000646364	0.00757023	up
ENSSSCG00000012597	PLS3	1.00324	5.03595	14.1998	0.00016439	0.0026542	up
ENSSSCG00000017260	WIPI1	1.00212	5.93274	14.9081	0.000112877	0.00191896	up
ENSSSCG00000028454	C16orf72	1.00118	5.79792	14.8291	0.000117706	0.00198871	up
ENSSSCG00000021802	ABHD17B	1.00061	3.0552	10.8416	0.000992466	0.0103296	up
ENSSSCG00000032842	GIPC1	-1.00009	2.87997	10.4869	0.00120221	0.0117918	down
ENSSSCG00000009666	EPHX2	-1.00606	3.47952	11.8164	0.000587124	0.00703017	down
ENSSSCG00000008509	RASGRP3	-1.00641	3.62306	12.1514	0.000490503	0.00622099	down
ENSSSCG00000002267	RGMA	-1.00741	4.95734	14.3424	0.000152392	0.00248177	down
ENSSSCG00000003616	FAM167B	-1.00826	2.66911	10.3037	0.00132763	0.0127334	down
ENSSSCG00000006955	GSDMD	-1.00869	2.99771	10.8827	0.000970689	0.0101922	down
ENSSSCG00000012277	TIMP1	-1.0103	3.33885	11.6148	0.000654296	0.00764123	down
ENSSSCG00000033546	UBXN11	-1.01172	4.74603	14.443	0.00014447	0.00238449	down
ENSSSCG00000032094	DKK2	-1.01173	3.42713	11.8165	0.000587086	0.00703017	down
ENSSSCG00000036317	VASP	-1.01226	4.09664	13.5619	0.000230825	0.00349281	down
ENSSSCG00000014437	PPARGC1B	-1.01423	2.56466	10.2182	0.00139059	0.0131421	down
ENSSSCG00000016753	POLD2	-1.01466	2.48472	10.0498	0.00152366	0.0141762	down
ENSSSCG00000005593	OLFML2A	-1.01486	5.19147	14.4969	0.00014039	0.00232113	down
ENSSSCG00000000737	TULP3	-1.01652	2.24002	9.53633	0.00201444	0.0175739	down
ENSSSCG00000031557	CHCHD6	-1.0169	2.67456	10.4902	0.00120012	0.0117918	down
ENSSSCG00000039054	CRTAP	-1.01798	3.9415	13.3048	0.000264733	0.00389582	down
ENSSSCG00000024119	GLB1	-1.02203	2.99348	11.1607	0.000835462	0.00913178	down
ENSSSCG00000035420	HES4	-1.0241	3.47733	12.2326	0.000469613	0.0060637	down
ENSSSCG00000022504	CDON	-1.02452	3.09574	11.4995	0.000696157	0.00795998	down
ENSSSCG00000023165	SEMA7A	-1.02739	4.64176	14.7775	0.00012097	0.00203496	down
ENSSSCG00000040411	CCDC69	-1.02852	3.87632	13.3407	0.000259713	0.00385135	down
ENSSSCG00000022151	B3GALT6	-1.02855	2.20184	9.64061	0.00190322	0.016815	down
ENSSSCG00000040989	GPRC5C	-1.02919	5.77978	15.6529	7.61e-05	0.00141057	down
ENSSSCG00000040089	TEDC1	-1.03208	4.36761	14.6166	0.00013175	0.00219333	down
ENSSSCG00000017300	MRC2	-1.03296	6.2803	15.93	6.57e-05	0.00124718	down
ENSSSCG00000009283	TNFRSF19	-1.03434	2.4356	10.3692	0.00128132	0.0124003	down
ENSSSCG00000014871	TSKU	-1.03545	2.80521	11.1136	0.000856981	0.00931607	down
ENSSSCG00000007754	ITGAM	-1.0355	3.5204	12.5995	0.000385845	0.00522592	down
ENSSSCG00000016448	KCNH2	-1.03703	4.71448	15.0967	0.00010214	0.00177393	down
ENSSSCG00000006634	TNFAIP8L2	-1.0386	5.42633	15.3841	8.77e-05	0.00157459	down
ENSSSCG00000000190	TUBA1B	-1.03927	6.49609	16.0493	6.17e-05	0.00118029	down
ENSSSCG00000033695	KCTD15	-1.03948	4.84427	15.248	9.43e-05	0.00165526	down
ENSSSCG00000009860	FBXW8	-1.03966	1.92827	9.07168	0.00259599	0.0211698	down
ENSSSCG00000005751	COL5A1	-1.04063	7.42794	16.0537	6.16e-05	0.00117987	down
ENSSSCG00000005465	SUSD1	-1.04245	3.08976	11.8503	0.000576536	0.00697156	down
ENSSSCG00000035419	RARRES2	-1.04393	4.83223	15.3927	8.73e-05	0.0015704	down
ENSSSCG00000004870	CNDP2	-1.04453	4.70209	15.3207	9.07e-05	0.00161034	down
ENSSSCG00000001453	HLA-DRA	-1.04511	6.39818	16.2581	5.53e-05	0.00108509	down
ENSSSCG00000002806	MMP15	-1.04814	5.04398	15.4586	8.43e-05	0.00153088	down
ENSSSCG00000006635	SEMA6C	-1.05074	7.55424	16.3501	5.27e-05	0.00104643	down
ENSSSCG00000026084	SLC49A3	-1.05159	3.15806	12.1586	0.000488622	0.00620531	down
ENSSSCG00000038384	COX4I2	-1.05239	2.44263	10.7462	0.00104494	0.0107037	down
ENSSSCG00000031615	SERPINB9	-1.05373	3.2584	12.4365	0.00042103	0.00556507	down
ENSSSCG00000040513	AQP3	-1.05764	3.61668	13.3921	0.000252685	0.00377032	down
ENSSSCG00000028606	ZBTB7B	-1.0581	5.03097	15.7355	7.28e-05	0.00136338	down
ENSSSCG00000007541	PDGFA	-1.06099	3.65545	13.5881	0.000227618	0.00345513	down
ENSSSCG00000016928	RAB3D	-1.06103	1.98777	9.62799	0.00191634	0.0168398	down
ENSSSCG00000027826	GIMAP4	-1.06299	3.84786	14.2095	0.000163545	0.00264499	down
ENSSSCG00000031617	SFT2D2	-1.06299	3.75929	13.9431	0.000188428	0.00296774	down
ENSSSCG00000007817	IL4R	-1.0642	3.67405	13.7263	0.000211474	0.00326667	down
ENSSSCG00000012974	CFL1	-1.06643	5.75187	16.7602	4.24e-05	0.000884438	down
ENSSSCG00000029339	SPATA2L	-1.07243	2.13091	10.2355	0.00137761	0.0130955	down
ENSSSCG00000034692	SH3BP4	-1.07455	3.32854	13.0035	0.000310909	0.00442916	down
ENSSSCG00000023666	CTSB	-1.07639	8.03914	16.8366	4.07e-05	0.000855521	down
ENSSSCG00000017391	PLEKHH3	-1.07974	3.98696	15.0046	0.000107248	0.00184271	down
ENSSSCG00000006737	IGSF3	-1.08111	4.3074	15.9516	6.5e-05	0.00123544	down
ENSSSCG00000032942	DAP	-1.08141	4.36594	16.0569	6.15e-05	0.00117987	down
ENSSSCG00000010974	CNTFR	-1.08159	5.58476	16.9492	3.84e-05	0.000815147	down
ENSSSCG00000000075	MRTFA	-1.08577	4.38672	16.1895	5.73e-05	0.00111757	down
ENSSSCG00000016267	ITM2C	-1.08796	4.51763	16.4271	5.06e-05	0.00101525	down
ENSSSCG00000038514	DDAH2	-1.08802	4.3797	16.2665	5.5e-05	0.00108249	down
ENSSSCG00000017788	TP53I13	-1.09156	2.23527	10.9043	0.000959423	0.0101402	down
ENSSSCG00000016502	PARP12	-1.09204	2.86795	12.4241	0.000423825	0.00558858	down
ENSSSCG00000012076	MX2	-1.09737	3.39622	13.7363	0.000210354	0.00325458	down
ENSSSCG00000026006	KLF13	-1.09813	5.46932	17.2316	3.31e-05	0.000719631	down
ENSSSCG00000023894	AKNA	-1.09883	2.06893	10.5668	0.00115135	0.0114411	down
ENSSSCG00000016034	COL3A1	-1.10118	10.7408	15.6305	7.7e-05	0.0014226	down
ENSSSCG00000037360	CST3	-1.10174	7.64052	17.9177	2.31e-05	0.000539655	down
ENSSSCG00000028172	FAM78A	-1.10201	6.19177	18.0794	2.12e-05	0.000510587	down
ENSSSCG00000013237	SPI1	-1.10232	2.9705	12.9399	0.000321655	0.00456618	down
ENSSSCG00000000997	PPP1R3G	-1.10608	2.48413	11.8537	0.000575481	0.00696867	down
ENSSSCG00000008973	NAAA	-1.10681	2.28712	11.3285	0.00076327	0.00853397	down
ENSSSCG00000007967	ZNF213	-1.10711	1.63474	9.10173	0.00255368	0.0209311	down
ENSSSCG00000040013	MTUS1	-1.10863	6.47535	18.2072	1.98e-05	0.000484705	down
ENSSSCG00000032637	EVC	-1.10914	2.50622	12.0961	0.000505283	0.00634169	down
ENSSSCG00000003421	FBXO6	-1.11013	4.41868	16.9506	3.84e-05	0.000815147	down
ENSSSCG00000039780	RTN4RL1	-1.11041	2.32612	11.5503	0.000677372	0.00780208	down
ENSSSCG00000016742	MYO1G	-1.11694	1.96333	10.4789	0.00120748	0.0118282	down
ENSSSCG00000046640	OAS1	-1.12558	2.47139	12.2726	0.000459663	0.00597934	down
ENSSSCG00000036135	COL1A1	-1.13314	9.60506	17.3077	3.18e-05	0.00069958	down
ENSSSCG00000022256	DEPP1	-1.13577	3.23546	14.2943	0.000156336	0.0025369	down
ENSSSCG00000038151	CMTM3	-1.13589	3.03948	13.833	0.000199801	0.00311631	down
ENSSSCG00000014780	TRIM21	-1.1381	2.03636	11.2335	0.000803328	0.0088901	down
ENSSSCG00000014725	HBB	-1.13949	7.09148	19.1433	1.21e-05	0.000331111	down
ENSSSCG00000012584	CAPN6	-1.14186	5.11359	18.2709	1.92e-05	0.000471155	down
ENSSSCG00000006988	PDGFRL	-1.14373	4.22826	17.5372	2.82e-05	0.000640496	down
ENSSSCG00000001427	C4A	-1.1439	5.4623	18.662	1.56e-05	0.000402211	down
ENSSSCG00000038535	ARSB	-1.14476	2.66072	13.1732	0.000283979	0.0041162	down
ENSSSCG00000031888	DDIT4	-1.14482	7.02523	19.3329	1.1e-05	0.000306376	down
ENSSSCG00000010381	ARHGAP22	-1.145	2.39187	12.4853	0.000410173	0.00546085	down
ENSSSCG00000024310	F13A1	-1.14716	3.72656	16.1002	6.01e-05	0.00116048	down
ENSSSCG00000006829	SYPL2	-1.14832	8.85962	18.4098	1.78e-05	0.000447164	down
ENSSSCG00000001457	SLA-DQB1	-1.15109	5.71217	19.3932	1.06e-05	0.000300544	down
ENSSSCG00000017511	PLXDC1	-1.15689	3.29013	14.9585	0.000109902	0.00188161	down
ENSSSCG00000012853	IRF7	-1.15731	2.76885	13.647	0.000220596	0.00338286	down
ENSSSCG00000033196	MYORG	-1.16161	6.94902	19.889	8.21e-06	0.000241921	down
ENSSSCG00000014891	GAB2	-1.16494	5.00852	18.9794	1.32e-05	0.000352812	down
ENSSSCG00000017365	G6PC3	-1.16564	2.86186	14.0098	0.000181865	0.00289273	down
ENSSSCG00000001660	PTK7	-1.17077	1.93033	11.4054	0.000732314	0.00827524	down
ENSSSCG00000025034	LAPTM5	-1.18518	4.6135	19.4903	1.01e-05	0.000287493	down
ENSSSCG00000034937	SH3BGRL3	-1.18692	4.4858	19.3887	1.07e-05	0.000300544	down
ENSSSCG00000001770	CTSH	-1.18891	4.73389	19.7451	8.85e-06	0.000258473	down
ENSSSCG00000005713	PLPP7	-1.1916	7.65165	20.8596	4.94e-06	0.000157219	down
ENSSSCG00000006059	NCALD	-1.19665	2.02726	12.2372	0.000468458	0.0060637	down
ENSSSCG00000013270	CRY2	-1.19724	6.93485	21.0877	4.39e-06	0.000144332	down
ENSSSCG00000017215	SLC16A5	-1.19732	5.96622	21.1056	4.35e-06	0.000143483	down
ENSSSCG00000007358	EMILIN3	-1.19845	2.40901	13.6039	0.000225716	0.00343166	down
ENSSSCG00000012911	CARNS1	-1.20369	8.96081	20.0781	7.43e-06	0.00022185	down
ENSSSCG00000008557	EMILIN1	-1.2045	4.09103	18.9098	1.37e-05	0.000361923	down
ENSSSCG00000024043	ADAMTS2	-1.20599	4.80484	20.3648	6.4e-06	0.000197075	down
ENSSSCG00000017727	TMEM98	-1.20632	3.82093	18.0122	2.19e-05	0.000522389	down
ENSSSCG00000000734	TSPAN11	-1.20723	2.92092	15.1883	9.73e-05	0.00170218	down
ENSSSCG00000024018	SLC16A3	-1.20887	6.77073	21.4746	3.59e-06	0.000122122	down
ENSSSCG00000037241	RGS2	-1.2093	2.96638	15.3629	8.87e-05	0.00158648	down
ENSSSCG00000023379	UBE2L6	-1.21498	3.86444	18.3945	1.8e-05	0.000448431	down
ENSSSCG00000005524	DAB2IP	-1.2152	5.78087	21.6134	3.34e-06	0.000115822	down
ENSSSCG00000005291	TLE1	-1.22757	5.01116	20.9881	4.62e-06	0.000149484	down
ENSSSCG00000017918	ARRB2	-1.22934	3.20436	16.5461	4.75e-05	0.000971689	down
ENSSSCG00000037898	CXXC5	-1.23497	5.79201	22.2983	2.33e-06	8.46e-05	down
ENSSSCG00000007435	PLTP	-1.23775	3.11861	16.5812	4.66e-05	0.00095592	down
ENSSSCG00000001469	SLA-DMB	-1.238	3.75699	18.7111	1.52e-05	0.000394106	down
ENSSSCG00000032452	WFS1	-1.23918	2.29344	14.0758	0.000175593	0.00281629	down
ENSSSCG00000017557	WFIKKN2	-1.24069	3.09738	16.4682	4.95e-05	0.000999731	down
ENSSSCG00000014011	RASGEF1C	-1.24477	2.65516	15.3444	8.96e-05	0.00159914	down
ENSSSCG00000023377	EMP3	-1.24496	3.601	18.2925	1.89e-05	0.000467028	down
ENSSSCG00000013655	ICAM1	-1.24969	2.91148	16.2098	5.67e-05	0.00111081	down
ENSSSCG00000012768	ZFP92	-1.25027	2.48453	15.0052	0.000107214	0.00184271	down
ENSSSCG00000017497	ERBB2	-1.25086	4.50875	21.4622	3.61e-06	0.000122482	down
ENSSSCG00000029687	PGAP4	-1.25112	3.78816	19.197	1.18e-05	0.000324688	down
ENSSSCG00000017238	TTYH2	-1.25534	3.71923	19.0517	1.27e-05	0.000342552	down
ENSSSCG00000009412	LCP1	-1.25564	3.45342	17.9959	2.21e-05	0.000525594	down
ENSSSCG00000002829	MMP2	-1.2617	7.03806	23.3579	1.34e-06	5.1e-05	down
ENSSSCG00000003257	CACNG6	-1.26875	4.4964	21.9998	2.73e-06	9.71e-05	down
ENSSSCG00000007140	SMOX	-1.2722	1.87569	13.0152	0.000308977	0.00441433	down
ENSSSCG00000030113	SHISA2	-1.27821	8.17912	23.3817	1.33e-06	5.08e-05	down
ENSSSCG00000012893	UNC93B1	-1.28083	3.23835	17.9427	2.28e-05	0.0005339	down
ENSSSCG00000035074	FOXO6	-1.28502	3.97205	20.9102	4.81e-06	0.000153625	down
ENSSSCG00000032330	THY1	-1.28644	6.52624	24.292	8.28e-07	3.37e-05	down
ENSSSCG00000031487	LSP1	-1.29551	4.3324	22.6449	1.95e-06	7.2e-05	down
ENSSSCG00000006140	CA2	-1.2976	2.69123	16.7005	4.38e-05	0.000905338	down
ENSSSCG00000015085	IL10RA	-1.30041	2.67883	16.7324	4.3e-05	0.000894074	down
ENSSSCG00000024752	ALDH4A1	-1.30045	6.21475	24.9496	5.88e-07	2.54e-05	down
ENSSSCG00000030921	APOA1	-1.3029	4.43561	23.111	1.53e-06	5.76e-05	down
ENSSSCG00000001773	TMED3	-1.31069	2.54905	16.6372	4.53e-05	0.000932025	down
ENSSSCG00000038912	IFITM3	-1.31132	4.0276	21.9975	2.73e-06	9.71e-05	down
ENSSSCG00000013072	FADS2	-1.31266	4.0827	22.2456	2.4e-06	8.66e-05	down
ENSSSCG00000012789	AVPR2	-1.31427	2.2588	15.6105	7.78e-05	0.00143424	down
ENSSSCG00000037562	SLC2A4RG	-1.31953	4.81754	24.1849	8.75e-07	3.54e-05	down
ENSSSCG00000006800	CD53	-1.32518	2.55228	17.0017	3.73e-05	0.000798194	down
ENSSSCG00000029371	C5AR1	-1.32622	2.77561	17.75	2.52e-05	0.000580306	down
ENSSSCG00000033626	SREBF1	-1.32683	6.13539	25.8811	3.63e-07	1.72e-05	down
ENSSSCG00000001921	NEO1	-1.32766	4.87477	24.4695	7.55e-07	3.14e-05	down
ENSSSCG00000017422	FKBP10	-1.33678	3.84275	21.9857	2.75e-06	9.72e-05	down
ENSSSCG00000013079	DAGLA	-1.33824	3.87656	22.1755	2.49e-06	8.95e-05	down
ENSSSCG00000013377	USH1C	-1.34201	2.88152	18.3946	1.8e-05	0.000448431	down
ENSSSCG00000013351	NAV2	-1.34232	2.13312	15.7279	7.31e-05	0.00136625	down
ENSSSCG00000009004	SFRP2	-1.346	4.16063	23.755	1.09e-06	4.26e-05	down
ENSSSCG00000012160	SH3KBP1	-1.35668	3.81524	22.4963	2.11e-06	7.72e-05	down
ENSSSCG00000015340	ASNS	-1.36016	4.64131	25.4564	4.52e-07	2.03e-05	down
ENSSSCG00000007625	ARPC1B	-1.36406	5.45445	26.1858	3.1e-07	1.48e-05	down
ENSSSCG00000040207	P2RY2	-1.36445	4.68308	25.6382	4.12e-07	1.87e-05	down
ENSSSCG00000009664	PTK2B	-1.36463	2.82107	18.8592	1.41e-05	0.000370281	down
ENSSSCG00000027466	PCOLCE	-1.36607	6.3852	27.3461	1.7e-07	8.68e-06	down
ENSSSCG00000032932	MSRB1	-1.36614	5.85991	27.159	1.87e-07	9.46e-06	down
ENSSSCG00000006345	OLFML2B	-1.37336	4.09377	24.3151	8.18e-07	3.34e-05	down
ENSSSCG00000007522	CTSZ	-1.38052	5.7361	27.6041	1.49e-07	7.71e-06	down
ENSSSCG00000000681	P3H3	-1.38152	3.21526	20.6675	5.46e-06	0.000172105	down
ENSSSCG00000003558	RPS6KA1	-1.38371	2.53132	18.3536	1.83e-05	0.000454618	down
ENSSSCG00000038877	SLC36A3	-1.38832	2.8749	19.6153	9.47e-06	0.00027332	down
ENSSSCG00000013551	C3	-1.40105	5.50522	27.6886	1.42e-07	7.51e-06	down
ENSSSCG00000031118	PREX1	-1.41142	2.61577	19.3054	1.11e-05	0.000308528	down
ENSSSCG00000025924	IGFBP5	-1.41768	6.11601	29.3899	5.92e-08	3.41e-06	down
ENSSSCG00000008647	CMPK2	-1.42183	2.54112	19.3298	1.1e-05	0.000306376	down
ENSSSCG00000001025	DSP	-1.43895	2.36725	19.0445	1.28e-05	0.000342879	down
ENSSSCG00000006357	FCER1G	-1.44411	2.87023	21.1552	4.24e-06	0.000140778	down
ENSSSCG00000008239	CAPG	-1.4545	2.95729	21.7566	3.1e-06	0.00010849	down
ENSSSCG00000017915	VMO1	-1.45763	2.51484	20.1026	7.34e-06	0.000219716	down
ENSSSCG00000008307	SFXN5	-1.45933	3.83214	25.8627	3.67e-07	1.72e-05	down
ENSSSCG00000025133	ITGB2	-1.47459	3.48885	24.5536	7.23e-07	3.03e-05	down
ENSSSCG00000027565	ARHGAP45	-1.51636	3.42254	25.4798	4.47e-07	2.01e-05	down
ENSSSCG00000013114	SLC15A3	-1.51661	3.37873	25.3318	4.83e-07	2.14e-05	down
ENSSSCG00000027525	DHCR24	-1.54399	4.12987	30.5533	3.25e-08	2.01e-06	down
ENSSSCG00000005608	ANGPTL2	-1.55764	5.39226	33.4747	7.22e-09	5.27e-07	down
ENSSSCG00000010199	RET	-1.55993	4.43487	32.5397	1.17e-08	7.98e-07	down
ENSSSCG00000006243	PENK	-1.57764	4.05434	31.3553	2.15e-08	1.37e-06	down
ENSSSCG00000024837	SYT12	-1.57814	2.8971	24.9069	6.02e-07	2.58e-05	down
ENSSSCG00000008648	RSAD2	-1.60318	3.16828	27.1687	1.86e-07	9.46e-06	down
ENSSSCG00000005650	CERCAM	-1.60673	3.79523	30.7764	2.9e-08	1.81e-06	down
ENSSSCG00000003088	APOE	-1.61391	5.45536	36.094	1.88e-09	1.69e-07	down
ENSSSCG00000012077	MX1	-1.6313	3.33491	28.7493	8.24e-08	4.57e-06	down
ENSSSCG00000027428	ENHO	-1.63602	6.65991	38.3724	5.85e-10	5.99e-08	down
ENSSSCG00000013901	IFI30	-1.63922	3.71173	31.4604	2.04e-08	1.31e-06	down
ENSSSCG00000037835	TRIM7	-1.65635	5.34097	37.375	9.75e-10	9.3e-08	down
ENSSSCG00000035152	TEF	-1.65678	5.55448	38.2643	6.18e-10	6.27e-08	down
ENSSSCG00000007170	CPXM1	-1.66393	3.98206	34.1027	5.23e-09	3.94e-07	down
ENSSSCG00000035297	ISG12(A)	-1.66426	4.62447	37.1635	1.09e-09	1.01e-07	down
ENSSSCG00000033453	BST2	-1.6761	3.00938	28.4535	9.6e-08	5.17e-06	down
ENSSSCG00000033512	C1QB	-1.68149	5.35456	38.5107	5.45e-10	5.64e-08	down
ENSSSCG00000011133	PFKFB3	-1.6847	6.56891	40.6549	1.82e-10	2.06e-08	down
ENSSSCG00000013260	MDK	-1.69542	3.26591	30.4646	3.4e-08	2.08e-06	down
ENSSSCG00000008991	FRAS1	-1.69546	4.68844	38.6155	5.16e-10	5.41e-08	down
ENSSSCG00000002919	TYROBP	-1.7028	2.85512	28.5507	9.13e-08	4.98e-06	down
ENSSSCG00000014410	SH3RF2	-1.70741	3.95961	35.5461	2.49e-09	2.07e-07	down
ENSSSCG00000038706	C1QC	-1.70982	5.62866	40.9585	1.55e-10	1.81e-08	down
ENSSSCG00000025729	IRS1	-1.73292	6.74375	42.7958	6.08e-11	7.71e-09	down
ENSSSCG00000012234	SRPX	-1.78883	3.17669	33.068	8.9e-09	6.23e-07	down
ENSSSCG00000013113	TMEM132A	-1.79736	4.67696	43.0523	5.33e-11	6.85e-09	down
ENSSSCG00000000759	WNT5B	-1.80992	3.48831	35.7217	2.28e-09	1.94e-07	down
ENSSSCG00000003524	C1QA	-1.91033	5.34267	48.7562	2.9e-12	5.02e-10	down
ENSSSCG00000011599	GRIP2	-1.94391	3.67787	42.5419	6.92e-11	8.66e-09	down
ENSSSCG00000017087	GM2A	-1.99833	3.33243	41.4251	1.22e-10	1.46e-08	down
ENSSSCG00000004803	ACTC1	-2.07706	4.75704	56.1793	6.62e-14	1.67e-11	down
ENSSSCG00000032241	GPNMB	-2.10194	3.16391	43.9584	3.35e-11	4.69e-09	down
ENSSSCG00000024015	FADS1	-2.16257	3.18892	46.2616	1.03e-11	1.64e-09	down
ENSSSCG00000018005	MYH8	-2.19044	4.7296	61.756	3.89e-15	1.39e-12	down
ENSSSCG00000033727	GPX1	-2.25848	6.39247	70.1572	5.48e-17	3.11e-14	down
ENSSSCG00000036383	LGALS3BP	-2.29443	3.76033	57.8143	2.88e-14	8.96e-12	down
ENSSSCG00000031905	KCNS3	-2.3775	3.78764	61.8231	3.76e-15	1.39e-12	down
ENSSSCG00000011646	KY	-2.45971	7.64563	81.7471	1.55e-19	1.49e-16	down
ENSSSCG00000003148	DBP	-2.67566	3.98609	78.6214	7.52e-19	6.04e-16	down
ENSSSCG00000023031	TNNT2	-2.77275	2.92004	65.6716	5.33e-16	2.57e-13	down
ENSSSCG00000034570	IFI6	-2.851	5.86512	104.588	1.5e-24	3.62e-21	down
