# Supplementary material for: Comprehensive Analysis of the lncRNA–miRNA–mRNA Regulatory Network for Intramuscular Fat in Pigs
Source: Genes (Basel). 2023 Jan 7;14(1):168. doi: 10.3390/genes14010168 (PMC9859044; doi:10.3390/genes14010168)
Supplement: Supplementary file 1 [file genes-14-00168-s001.zip › genes-2044892-supplementary/Supplementary documents/Table S3. DEMs.xlsx]

## Sheet: Sheet1
DEMs	ENSEMBL ID	logFC	logCPM	LR	PValue	FDR	Significant
ssc-mir-208b	ENSSSCG00000019225	5.58075	4.02248	42.4401	7.28788e-11	2.61701e-09	up
ssc-mir-499	Not found	4.11679	9.3435	32.3573	1.28275e-08	3.61918e-07	up
ssc-mir-128-1	ENSSSCG00000019503	4.0941	11.4453	31.3588	2.14487e-08	5.64817e-07	up
ssc-mir-128-2	ENSSSCG00000019835	4.01079	11.002	31.126	2.41807e-08	5.9696e-07	up
ssc-mir-885	ENSSSCG00000018670	3.68137	6.36358	26.0277	3.36556e-07	6.04271e-06	up
ssc-mir-10391	ENSSSCG00000043548	4.7557	0.378934	24.0965	9.16259e-07	1.57358e-05	up
ssc-mir-32	ENSSSCG00000028093	3.2844	8.12896	21.8611	2.93112e-06	4.82413e-05	up
ssc-mir-1468	ENSSSCG00000019593	2.62235	8.77685	14.8878	0.0001141	0.00160963	up
ssc-mir-10390	ENSSSCG00000050793	2.84935	1.89841	12.4435	0.000419442	0.0050206	up
ssc-mir-7134	ENSSSCG00000034670	2.31417	10.0072	12.0882	0.000507419	0.00556752	up
ssc-mir-423	ENSSSCG00000019191	2.23383	11.7717	10.7704	0.00103137	0.0110105	up
ssc-mir-6782	ENSSSCG00000037644	2.71499	1.07237	10.5717	0.00114835	0.0119368	up
ssc-mir-122	ENSSSCG00000019572	2.07591	7.62163	9.59109	0.00195524	0.018837	up
ssc-mir-486-1	ENSSSCG00000022807	2.01672	10.5323	9.44929	0.00211231	0.0198658	up
ssc-mir-7138	ENSSSCG00000040908	2.60734	0.0548877	8.48949	0.00357204	0.030673	up
ssc-mir-206	ENSSSCG00000019232	2.08866	14.8799	8.28505	0.00399728	0.0328943	up
ssc-mir-1277	Not found	2.28015	1.66078	8.23645	0.00410573	0.0330972	up
ssc-mir-22	ENSSSCG00000031748	1.87035	11.1411	8.02756	0.00460708	0.0343358	up
ssc-mir-224	ENSSSCG00000019411	1.93998	4.56694	7.74138	0.00539695	0.0392553	up
ssc-mir-219b	ENSSSCG00000018622	-8.66865	6.22144	86.2913	1.5529e-20	6.13396e-18	down
ssc-mir-205	ENSSSCG00000018753	-7.08119	8.01387	70.6069	4.35988e-17	8.61077e-15	down
ssc-mir-141	ENSSSCG00000020795	-7.03265	4.65466	60.6322	6.87999e-15	9.05865e-13	down
ssc-mir-375	ENSSSCG00000026963	-5.80408	8.37171	53.8585	2.15459e-13	2.12766e-11	down
ssc-mir-138	ENSSSCG00000019971	-6.78229	2.84818	45.0954	1.87663e-11	1.48254e-09	down
ssc-mir-9-1	Not found	-4.98637	9.67157	43.8773	3.49627e-11	2.30171e-09	down
ssc-mir-429	ENSSSCG00000019012	-5.83802	3.61005	42.6196	6.64903e-11	2.61701e-09	down
ssc-mir-31	ENSSSCG00000018175	-6.01022	3.38251	42.6981	6.38757e-11	2.61701e-09	down
ssc-mir-124a-2	ENSSSCG00000020033	-6.61675	2.56176	42.6426	6.57121e-11	2.61701e-09	down
ssc-mir-124a-1	ENSSSCG00000019505	-6.61769	2.56265	42.6537	6.53392e-11	2.61701e-09	down
ssc-mir-200b	ENSSSCG00000024128	-4.90168	8.33787	41.8841	9.68459e-11	3.18784e-09	down
ssc-mir-96	ENSSSCG00000018762	-5.16007	4.77644	40.8379	1.65393e-10	5.02541e-09	down
ssc-mir-183	ENSSSCG00000018417	-4.09574	5.97874	30.7314	2.96335e-08	6.88543e-07	down
ssc-mir-202	ENSSSCG00000018728	-4.30079	3.60066	27.3872	1.66526e-07	3.49522e-06	down
ssc-mir-9784-1	ENSSSCG00000035165	-7.38204	0.0105891	27.2696	1.76973e-07	3.49522e-06	down
ssc-mir-9784-2	ENSSSCG00000035165	-7.38204	0.0105891	27.2696	1.76973e-07	3.49522e-06	down
ssc-mir-182	ENSSSCG00000018739	-3.6897	7.36684	26.3579	2.83661e-07	5.33553e-06	down
ssc-mir-210	Not found	-3.34516	5.27251	21.6181	3.327e-06	5.25665e-05	down
ssc-mir-215	ENSSSCG00000032560	-3.23037	4.77616	19.5285	9.91086e-06	0.000150569	down
ssc-mir-146b	ENSSSCG00000031338	-3.01209	8.54849	18.9382	1.35018e-05	0.000197527	down
ssc-mir-34c-1	ENSSSCG00000023071	-2.70011	4.50907	14.0126	0.000181592	0.00234864	down
ssc-mir-371	ENSSSCG00000027265	-3.50378	0.54322	13.9845	0.000184324	0.00234864	down
ssc-mir-137	ENSSSCG00000019038	-3.53155	0.331614	13.9885	0.000183931	0.00234864	down
ssc-mir-542	ENSSSCG00000019680	-2.45339	8.62011	13.1653	0.000285175	0.00352012	down
ssc-mir-145	ENSSSCG00000018513	-2.39311	11.5762	12.349	0.000441216	0.00512589	down
ssc-mir-325	ENSSSCG00000035834	-5.18839	-1.53551	12.2275	0.000470898	0.00531442	down
ssc-mir-152	ENSSSCG00000018912	-2.19031	11.9214	10.3012	0.00132944	0.0131709	down
ssc-mir-187	ENSSSCG00045020841	-2.90834	0.557595	10.2952	0.00133376	0.0131709	down
ssc-mir-324	ENSSSCG00000018204	-2.42816	1.89473	9.09349	0.00256521	0.0235641	down
ssc-mir-146a	ENSSSCG00000031338	-1.93734	10.392	8.74975	0.00309645	0.0277976	down
ssc-mir-153	ENSSSCG00000037841	-2.52034	0.599867	8.61344	0.00333692	0.0292907	down
ssc-mir-326	ENSSSCG00000018827	-2.22654	2.66554	8.3912	0.00377041	0.0316875	down
ssc-mir-7-1	ENSSSCG00000019811	-1.86853	9.81791	8.10803	0.00440697	0.033476	down
ssc-mir-7-2	ENSSSCG00000028046	-1.87035	9.82257	8.12345	0.00436964	0.033476	down
ssc-mir-1839	ENSSSCG00000041423	-2.19914	2.65741	8.12409	0.00436808	0.033476	down
ssc-mir-194b	ENSSSCG00000040000	-2.33455	0.983047	7.71845	0.00546593	0.0392553	down
