# Supplementary material for: Comprehensive Analysis of the lncRNA–miRNA–mRNA Regulatory Network for Intramuscular Fat in Pigs
Source: Genes (Basel). 2023 Jan 7;14(1):168. doi: 10.3390/genes14010168 (PMC9859044; doi:10.3390/genes14010168)
Supplement: Supplementary file 1 [file genes-14-00168-s001.zip › genes-2044892-supplementary/Supplementary documents/Table S4. DELs.xlsx]

## Sheet: Sheet1
DELs	logFC	logCPM	LR	PValue	FDR	Significant
MSTRG.1593.1	7.90438	10.7843	70.2227	5.2972e-17	2.21953e-13	up
MSTRG.20210.1	5.73206	9.11743	29.3862	5.92972e-08	8.28184e-05	up
MSTRG.7128.1	5.35893	8.89215	23.8104	1.06308e-06	0.00111358	up
MSTRG.13120.1	5.23953	8.82535	22.0287	2.68602e-06	0.00187574	up
MSTRG.21882.1	4.1765	9.02024	20.1989	6.97915e-06	0.00365533	up
MSTRG.20209.1	3.46739	9.34294	20.2096	6.94031e-06	0.00365533	up
MSTRG.21096.1	2.68167	10.1338	19.5248	9.93035e-06	0.00462313	up
MSTRG.19948.1	2.47317	10.8157	19.2671	1.13646e-05	0.00476175	up
MSTRG.17466.1	2.52571	10.3573	18.8498	1.41425e-05	0.00538702	up
MSTRG.383.1	2.75035	9.71591	18.212	1.97631e-05	0.00591481	up
MSTRG.4262.2	2.46484	10.505	18.3362	1.85155e-05	0.00591481	up
MSTRG.8189.1	4.93392	8.66465	18.0767	2.12181e-05	0.00592691	up
MSTRG.13115.1	4.92874	8.66115	17.8967	2.33221e-05	0.00610747	up
MSTRG.15373.1	2.40776	9.9554	15.7192	7.34752e-05	0.0162032	up
MSTRG.10885.1	2.38713	9.99735	15.4382	8.52481e-05	0.017707	up
MSTRG.10023.1	2.7993	9.34175	15.2466	9.43471e-05	0.0179688	up
MSTRG.8414.1	2.56647	9.44644	14.4701	0.000142405	0.0248616	up
MSTRG.10567.1	1.97789	11.5056	14.0083	0.00018201	0.0293316	up
MSTRG.15115.1	1.97578	11.4656	13.9185	0.000190913	0.0296268	up
MSTRG.20139.2	2.48314	9.44514	13.5564	0.000231499	0.0346422	up
MSTRG.6525.3	2.21567	9.75399	13.1635	0.000285451	0.0412427	up
MSTRG.2004.1	-4.87218	9.65853	40.4666	2.00001e-10	4.19003e-07	down
MSTRG.12073.1	-2.44204	17.3018	22.6546	1.93895e-06	0.00162484	down
MSTRG.1220.1	-3.44701	9.00707	18.5953	1.61615e-05	0.00564304	down
MSTRG.22528.1	-2.82408	9.34377	17.1989	3.3664e-05	0.00829718	down
MSTRG.4084.1	-3.26411	8.90822	15.8497	6.85791e-05	0.0159637	down
MSTRG.18323.1	-3.86886	8.63896	15.3622	8.87462e-05	0.017707	down
MSTRG.7556.1	-3.01721	8.97285	15.0538	0.000104488	0.019035	down
MSTRG.12619.1	-3.78818	8.57883	14.1151	0.000171954	0.0288196	down
MSTRG.21519.1	-2.16809	9.64246	12.7845	0.000349512	0.0488151	down

## Sheet: Sheet2
Sequence of DELs
>MSTRG.1593.1
TAGAGGAGCCACAGGGAGAGCTCTGGTTCTCCACAACCTGTTGTCAGCTGCTCCTGGGAGGCTCCACAAA
CTTGATCTAAGAATCAGGGGCAGAAAAACTGGACTCACCCTTCCATTAAGGAATGAGAAGTCTTCCTTCA
GAGTTCTAAATGATTTTAAGGAAGGACTTTTCTATGCTTCTAAACTCCATCTTTGGATCTATTGAATACT
GTAAGTAAGATCTCTGTGAAGACGTTGAAAATATATTTTACAGTTTTGAAGATGAAACAAAAGCAAGAAT
ATCGGATTATAGAAACTCATAATCATGTTGAAAGGGCAGAATGATTGACCTACCAAGAAGATGAAATTTA
GCAATAATAGGAGCCCAATGGTCAGCCAGGAAGAGTTCAGCACTGAGGAAGGTCAAAGGCAAGAAGACGA
TTTTCTGTTCAAGAGTCCAGGCTCTGGCTGGCCACAGACAACATGGGACCAAGGGGACAACCTAGACATG
CACACGGACACAGTGTGACCTCTTCCTGGAAGACGGAGACCCAGGTGGCAGGTGGCCATTTCCATTCAGC
CCTCCAGCAATTGCTTTTTTCTCTGGGGGTCTGCGTGTGCCCTCCCTGGTGACACAAATCTATGGAATGG
GGCACACGTGCTATTCAGGGTTTTGTCATCTTTTCTTCCAGAGGGTGGAACATAAGCTTCCATAAAACAA
TGACAGGTCTCTCTCTCTCATTAACTAAATCTTCAGGTACTTACATGCCAAACAGCATAGGGGAACATTT
AAAGGAAAGCCAAGTACATATATGGAAAAATGTCAGAAGTGATTCTAAACTTGAGGAGGTCAATACATTG
TGTGGATTTTAAAATATAGCTCAAATGATGGTGTGACCTGACACTCTGAATTTTAATTTCAATTCTTGCC
ATAAAATTCCCACTAGGCTTTTTTATTTTATATGCTTGAAAGAAATGCTAGAAGGTTTTTCTTTGTTTTT
GTTTTTTTGTCTTTTTGTCTTTTCTGGGGCTGAACTCGGAGCATATGGAGGTTCTCAGGCTAGGAGTCTA
ATCAGAGCTGTAGCCGCTGGCCTACACCACAGCCACACAATGCAGGATCCGAGCCACGTCTGCGACCTAC
ACCACAGCTGATGGCAACGCTGGATCCTTAACCCACTGAGCGAGGCCAGGGATCGAACCCACAACCTCAT
GGTTCCTAGTCAGATTCGTTAACCACTGCGCCATGATGGGAACTCCAGAAATGCTAGAAGGTTTTAATGG
CAAAACAGAACACACAGAAAAGTCATAAATGAAGTCAAGACCAGAGAGGATGAGCTCAGCCAAATTGTCA
GGGTTACTGAAAGGCACCCAGATCATATGGTGTTAGTATTAAATACAGCAGAGCACAAACTCTGAAGTCA
TAAGGGCCTGGGTTTTAAGCACATTCTGCACTTGTCTCTGGGTTGGAGTTGTCATATGATGAATGGGTTA
ATGATGCTGATTATATGAGAATTAAATGAGATGATTATGCAGATTATATAGCACAGGGTCAGGCATGTAA
TAAACACTCATGTTTATTATTATTGCTATTATGGTTATTATTACTATTGTAGAATGCATGAAATCATGTT
GCGAATCCTATTATCCGATTTAAAAAAATCAGTTTAATAATAGACCTCAGAGACAACTAATCCATTAAAT
TAGCAGGCCTGGTAAATATCCCAAGAAGCTACCAAATTAAGCAGCATATAGTGAAATCATCATTGCAAAT
CAAGAGAGGATTTCAACATCAAACCTAAGTGTTATGGACCGAATGCTTGTGTTCCCTTCCTGCCCTCAAT
TCATTTGTTGAAATCTTAACCCCCAATGTGATGGTATTGGGAGGTAGTTTGAGAGCTTCCACCTTCATGA
ATGGGATTAGTGTCCACAGACAAAGAGATGGGACAGAGCTTGCCTCCTATCTCTCTGTTGTCCACCAAGT
GACGGGAGACAACAACAAGACAGCCATCTGCAAACCAGGAAGCTGGCTCTCACCAGATACCGGATCTGCC
AGCACCTTGATCTTGGACTTCCCAGCCTTTCTGGAGAATTAGACTTCTCTTCTACTGTCTTCCAGAAGAA
GAGCTGTTCCCTGAATACACCTATCATCTCCAAACTCTGTGTCTATAACCTGATATTTTTAAAGGAAATT
GAGACTTGCTAAAATCATAAATCGAGTAAGTAGCAAAACCCAGATTTGAATTCAACTGTTAACACCAGAC
TTCTACTTACTTTACCTGCCTTACCTTACCCTACTTCTACTCTCTGTCTTAAACTCACTTCCATTTTTAT
GGATGAACTTGTAGCAGAACAACCCCCTTACAAGAAAACCTAGGGAAAACTGCTTGAAGGTGTTGGATGA
GCTACCAAGTAACCAAGACTTGAAGGGTCAAGATCCTTGAAAGAAAGAGAACCCACTGAACTGAGCCTGC
CATTCTGCATTGCTTTTTCTCTAAAGTATTTGCTGCTTCATAAGAGGAACTAAGCAAATGGAAGTCTATT
CCACATTCATGGTTTAGAAGATTTAATACTGTCTCTTCTCCCCAAATTGGTTTATAATTATTATAAGCCT
GATTAAAATGTCAGAAGATTGTGTGC
>MSTRG.20210.1
GGACAGTGCGGTGGCTGACAGACCCGGGACGCCACGAAGAGCCGGACTTTGAACTCATTCTGGAACTACA
CCACTGGCTCTCCTGGATCTCCAGCTTACAGACACATCATGGACTTCTCAGCCTCCATAAGCATAATTCC
ATATTGTTTTTTTTGGTGGAAGACTCAAGAGGAGACAGAGGCCACTTCTCTCTATGCAGAGGTAGTCCCT
GAATGGGAGACTTAGAGCATTCACAGTTCAATCAAATGTACAACTGACGGCAGTAACACACGGATGTGAA
AGCCACAAAATATTAGTACGCTGAATCCATTTAGAGGGTCCCCCTACAGCTCATTTTAATTTTCCTTTCC
TATTGCAAATTTTGTCCAAACCCCACCAGAATTCAGGCACTTTCTCCTCCTCCATGGGAAGCCAAACCAA
GCAGTTTAAAATAGGCAGGCTGCAGGCTATAGCCATTGTGAGACTAGGACTCTCCCAGCCAAGAGTGTGG
GGACATCACAGGAGTGGGAGGAGCAGCCTACAGGGGCAGCTGGGTCAGTGAAAAGGCCTTTTCTCCTGAC
TCCTGCTCGGGGATCAGTGCTGCCTCTTCCCTACTTCTTGGCTCTGACATGCACCTGTGGCTCAGGG
>MSTRG.7128.1
GGCAGTGGCAGGAGGGCCGATGGCTGGGATGCGCCAGGCGAGAGGTGGGCAGGCCGGGCCCCGTACACAG
CCAGGAGGAGTGTCCCAGGTTCCGTGACACAAGTGACTGGCCTGAGGTCACATGCGAGTGCCACACGGCC
CCGCATGGCTTTTGGAGGTTTCTGCCCAAGTGTTTCCAGCAAGAGCACAGGGAGACCTCAGCCCCTGTTC
AAGACCCAGCCGCAGCAGCTGGAGCAGCAAAGGACATGGACCGCCTCACCCCAGCCAATGAAGGAAGCCC
AGAGTGGCCTACAGGGCCAGCTCGTCAGGACGCGCCTCTGCAGCCTGAAGTTTTTGCTTCTAACCGCGCA
GGCTGCGAGCGGACATTAGACGCCACCAGGGCTCTCCTCCAGAGGATGCTGGGCCTTCTCCCCAAGCCCT
GGGCGCTGACGCAGAGCTTTGCACGGTAAACCATAAGCTCACAGGGAACAAGACCCGGCAGGCGGGTTCT
GGCTTCTGGGCCTGGGGTCGCTCCAGCCAGGGTGCTGCCGGGCCACTGCATCAGAGGCTGGAGTCCCCAG
AGGCGGCTGTGCAGCCCTGGGTCTGGCCTGAGGGCACTCCTGGGACTCCAGCCCTGAGGGAGGGAGCAGC
CCGGGCGGGGCTCAGGTGGGCAACGGAGCCTCTCAGCTCCTGCCGGCAGCCCTCCCTGCGCACCCCAGCC
CCGGGGCCACGGCGCCCTTCCACCTGACCCGCTTCCCAGGTGTGACTCAGCCGACGCGTGGGATGTGCCT
TCTGTCCCCAGACCTGCGCTGAGCTGGGCCTCTCCCAGGGGTTCAGCGGGCAGGCCCAGCCAGAGCCCAC
AGGACCCCAGGGTGTTGGCGAGATCCTGCAGGAGCCCACCTGGGGCCCAGGGCCTTGGCACCTCCCGGGG
TCCCCAGGGAGCTGCACCCTCCACGGGAAGCCCAAACACACAGACAGCCCTTGTGCCCAAAAGCGCTGCC
ACGGGAGAAGCTACAGTCTGGAAACTTCCAGAAAAGGGGACATTCTGGGCAGAAAAACCAGAAGCCTCAG
AACTATTATCGATGCCCCTTTTAACGAGGAAGGATGCCCTCCCGGGCGCCACCCCCTTGCCGGCTGCGTC
CCCACCCTGAGCATCAGCTCCCTGTGACTGAGAGTCGCACGCACGGTGACCGGGCAGACCCGGACCCTCC
AAGTCCTCGTTACTAGAGAGAAATCTAAGAACAGGTTGCTCTGCCTTTGACTCATCTTGGCCTAAATATT
GTGGGAAATTTCCATGACCGCTGTGTCACGTGCGCCAAGTGCCCGTAGCGCACGCTGGCCTGGACGGGAG
GGCGGCCGCCTGCTGGGGAGTCCGGCGTGGCTGCTCCGTGCGACCGCAGCGCTTTCCTCCAGGACAAGGT
CAGGCTGGAGTGCAGAAC
>MSTRG.13120.1
GCTGTCGGAGCCCGTGAGAAAAGGGTTGATGCTGCCGTACTTGATATAATTCCATACGGTAGAAAGATGA
CGGCATTTGCAGCCAGACTGACCTGGAAGACTGCCTGAGCTCTGTGACTATTAATTGGGTACAGTAAACC
GTGTTTGTCCCCTACCCCCCAAATTCATGTGTGGAAACCTGACCCCAGTGTGATGGTATTGGGGGGGTTG
GGAAGTGATTAGGTGGTGAGGGTGGAGCTCCTGTGAATGAGATTAGTGCCCTTCGAAAAGAGACCCCAGA
AAGCTCCCTCCTTCCTTCCATGTGGGGACACAGCAAAAAGTCGCAGAACCAGGAGCAGAGGTCATCCCTG
CTCCGACATCGGATCTGCCATCATCTCGATTTGGGGCTTCCAGCCTCCAGAACTGTGAGGAATCAACAGC
TTTTGTTTATAAGCCACCCAGTCTCTGGTGTTTCTGCTCTAGCAGCCTGGGTGGACTAAGGTACCAGGGG
ACCTGGGCAAGCCCATTATCCACCTGCGTTTGTTTCCCCATCTGAGAGCCGTGCTGTGCTAGGAAGCACG
TAGCCCAGCATTGCTGGGAGGGAGTGCGAATACAAAAAACAACCGCGAAAACAGCAGTGCCTTCCACGCA
GGGCAGAGCCAGCAGGCGGATGAGATGGGACTCGGCCTGCGAGGACAGCCAGGCGGAGAGCCGGGAAGCG
ATTGGACTGAGGTGTGAACAGCGTATCCCTGAAGGCGGGTTTTGCTGAATGAATGCAGAGGAGAGACGGG
CATCGCTTTTTTGCTTTAGGACTTAAAAATCTTGCACTGGGGTGAGGGTAGGAGAGATTCTGTAGGTGAC
AAGACGTGCCTGGTGATGAGGTGAAATTGTGACACGGAGAATGACATTTTTTGCCAGGCACACGTCTTTC
TTTGGCCTTTCTCCTGGGGCTGCCTGCGGAATGGCTCTTTGCTAATGTGCCATGACACGGATGGAGCGTC
TGATCACGTCTTCTGCTTACTACTGACCATGTAGGAACAAAGAAATCAAAACCACGGCTCCTAAAATATC
CCCTAATGGCTGCACTGTTTTGGCTTCTTGAACATAACTGAATTAATCCACGGTTTTCCTAGAAAAGGAA
TGGAATCCATCGACCTGTGGTTCTGTCATGCTTGTTCGGGAGATATGCCAATTGGTTCCATTAATTCTGG
GAGAAAACAGTTTCCAATAGATTCATCCGTTCCTGGTAGAAAAGGAATCCCGAGTTGAAACATTACATCA
AACTGCTAGTCTGCACCCCGCACCATGAAATATCAGCTTTATTGGTTCCATTCTTCAAG
>MSTRG.21882.1
CAGAATCCTCCAGGGGCAGAGTCTGAAGATAATGTAATCCTGAGCTGGTCAGGGGCGTCTCGATTAAATC
CTGCCAGGAGCGGCGCTGACTGGCTGTCTTACGAATGGGGGACACCACAATGCTCCCAGTTACTTCCTGG
CGGAACTCCTCGTGGGAGGACTGCGACTGAGAGGTCTCTGTTGAGGAGAGCCGGCTGTGTTTTGCTTCCA
CGTAAGGACTGGCACAACTCATCTGTGGAAAGGAGCCTCTGATCAGTTTCCCCAGAAATAATCACTTGGG
AACACATTTGATTTCCAGCAGATTTCACACAGACTGGCAAAAAAGTTTTTTTAATGTTTCAATGCTCATT
TCTGAGGAGGGAACAGATGGATTGGTGGTAGGGTGCTCAAATGTGTTTTTGCAAATAACCTCATAATCAA
ACTGGAGTTACTCAAAAAATACAAGCCAGCCCTCACAATCACCACGGCCAAGATCTTTGCAAGAAATTCG
CCTTTTGCTCTTGCCAGCTATAGGACCTAGAGAGAAGACTGCTGAAACGTCTGAAATAAAAAATAGGGAA
GGCTGTTATTTGATATTCTGGGTACCATCAGAATGCCAACGAGCTGCAGAGAACCCTTAATAGCTGAACC
CTGTTTCAGATCACCCTTTTTCTGGATTCATGTTCAAATGTTCTGTTCAAACTCCATTCCCCCTTCTTCT
GGATGAGGAAGTGTGGGGGAGGGTAATTTGGGTCATTCTTATCCTGAAACTTTCAGAAGCACTTATTTTA
ATTGTGGAAGAAAATGACAGTTTCTGTGTAACATTTTGAAAGCTCAGCTACTATTAAATTCTTCTCAAGT
TGCAAACTGCCACACTTATGGAAAAATTTGCAATCAAAATACTCTCTTGTTGCAATATAGCAAGCAACTT
CCTCTTACTGTAATTTTCTGCAAAGTTCCAAGATTTCTTTAGTGACTAGTCAAACCAATAGCTTATTTCT
CATACATAAGAAAAGGTGCTTAGCAGTTTGAAACACTTGGGACAAACGATGACTATTTCCACATATTTAA
TTTTTTAAATAAAC
>MSTRG.20209.1
TCTTAACCTTTTTTTATGCCATGGATCTTTCACGCCAGTCGGGTGTTGTCTATGACCTGCTTCTCAAAAT
AATGTTTTAAACACATTATTGCCTGTTCATGAGGATTGGGGAGGTGGTTGTGGGCTCTTAGTACTGGGAG
TTGCTCAGAAGCTGCTCGATGGTGCTCTGTCTCCTCTGAGCAGGAGGACTTCCTCAGTAATCGAGCAGTC
ATCCACCCATTGAAACTGCGGACGCTAGTGTTCATCCCAGGTGGACAGCAGGTTCCTCCTGCTTCCCGAC
AGAGACACACCTGCACAAGCGTGAAAGGAGGGGCGTCCCTACCTCTGTGCACAGAAACCATGTGAACTGT
TAGAACTTGGGCTGGTTGGCTCGGGTGAGGAGGGGTGGCAATGGTAGGTTGTCTTGTAGCCAGCCTCTTC
CCATAGTTTATCACGCCAGCTTTAGATCCGTTCAGAGGCAGTAGTAAAGGCGTCAGAATTTTTTTGCAGT
GGGTCTTGGCTGCTGTAAGGGAGCTTTGGCTCTGGGAATATTTCCCTGTGACTGACAGACTTTTCTGGGA
AACCATCAAATAGTGTCCAGGCTCTTAGTGCCCGGGACTTGGTTTATAATGCTGTGGCAGGTGACCCCCT
GGAGAAGGAGAAAGCCTTGGGAGAGGCAGTCGGCCAAGAGCCCTGAGCATCCCTGCACGTTCTTGCTTTG
TGTGAACTCGAGAGCCTGCCCACTCTTTGCCTGGGCCGTAACTCAGTGTTGTGTTGGTAGTTAGCAACCT
GGAGAGAGGAGGTCACGTCTCTTCCCTGGGAGCACGTTGGCCCACTCTTTACTGTGAAAGTGCTGACTCC
CTTAAGCTCAGAGTTTTTTTTCCTGTGACACAACCCACTGCAGGTTGAGGCATCCATCTAGACCTACCCG
TGACGCTTTTGTTGGGGAGCGGGGATGGGAACTGGCACAAAGGTGCTTCTTACTGCTTGCTGCGCTCTAA
GTAATAAAGTTCTTTGTCTCTGATCCGGAGTCTCATGTCATCTGCCAATATCCATGAAAAAATAATAAGT
TAACCTGTTAGTTTGCAAGTAGGATGAAATTCGAGACCCTTCATGCACTACTCTTGACGATTTGGTAAAA
GGGATGGTATCCTGACAAGCCTTTCCAGAAGAGAAAGGTCATGGGCCAGGTGAGGATTTGAGAAGATAAT
TTGGGGTCTGGTAGCAAATACTGCTGAGTGAGGAGGGAAGTAAGGGTCCTTGGCTGTCTTGCATATTAAT
GTTCTGAGACTAAGCAGCAGGAGGTAGGACTGAAACACTGCCCAGCTGGTACTTAGGTTGTTGCTCGTTC
TCCTTGGTGCAGGAGAAGGAAAGGATGTTTTGACAATGAGCCACAGGTGCATGTCAGAGCCAAGAAGTAG
GGAAGAGGCAGCACTG
>MSTRG.21096.1
AAAGAATGGGGGAGGGGAAGGAAGAAAGAATTTTAAAAGAGATTGTGTTACAGATTGGTATAGAAATTCT
CTTGGAATCTGGGTTTCCTTTTATGACATCTGGGGTCTACATGCTTCGTAGATGCCAACAAGCCAAAAAA
AAAAAGGTATTACCAACTTGGTGTATTACTGTTCAACAGGAGGATTTATCCTAAGTGGGTATCACTGACA
TCACCTTTTGAAGCAGTTATTTTGCATGATCCAGCCCCGACTTTAGGGCCTGCCTTGCTCCTAAAAGCTG
GCCTCCGTTTGCCAGTCATCTGCCTGGCCACCCTTGTGCAGCCATGGTGTGGCTCTGGTCCAGGACATCA
CAGCCTTCTCCTCTTCGTTTGCCATAAACCCAGTTACCCATCTGGTGTGCCCACAGGTATAAGTCACACT
TGCTCCTTAGCTGGGCTTCCAAAATGCTATCTCGGCTCCGATGGGAAGTTGGTTGACAGATGTTAAGTCA
GTAGCTCGGAACAGAAAAATACGGGAAAGCCCATGGTACCCTTTCTCTCATGGTACATCAGACCTTGTGA
TAAGCTCTACCTTACAGATGATAGGTGATTAGACTTCGGTGATAACTATGAAGGTTGAATCATTTGAAAA
GGCCTGTAATTGACCATTTTTGATCTACCAAAGCAGCAATTTCATGTGATTCAATAACATCTTCTGATTC
TTTCTTCTTGCTGCAGAAGTTATGAAATTAGGTTTTTCTCTCTCTTTCCATGAACAGATTATCAGCATCA
ATCCACTTATTGAACTGAAATCTACCATTTTGAATTTGGTCTTCTGTCCAGGCCAGTCAAGCTACTTCTC
AAAGAGCATTTGCTGCTCTGTCCCAGTGGTCACTGATAGACATTGCTGGAAAGTCTGAACAACACAACTG
GACAGCAATTAGACCAAATGCAATGATGATTTTATTTCCTAAATGGTGTTCCCTTTACCCCACGGATTAA
CTAGCTTGATCATTTGGACAAAAGACTGTGAAAAATCACTGTATTATAAAATAATTGATATAGTATTTTC
AGGTGTTTGTCCATGGGGACAATTGATAATTATTGAGTTTCTACCATGTACAGGGAATTATGAGGCAATG
TCAAAAAGGGAAAGATGAGACACCAGTTCTTTTCTTCAGGAACTTACAGTATTACTGGAGAGCTAAAGCA
TGTGACATAAATACAACACAAGAACACATGACAGCAAGTAGGAAGTGCCACAAAAGAAGTACCAATGGAG
TGTTTGAACAGCTAGAGGAGAAAGATCCTGCTCTCACATGAAGGAATCCAGAAATACCACTAGGAGGAGG
TGGGAAATCTCCTAGTTGGACTTTTCATGGGCTATGGAGGGCAGCAAAATCTGAACCATCACCCTCAGAA
CAGCACTTATTTCCTGAGCTCATATGTGCTGCGGGTCAGCTACCAAGCTAAGCCTTTCACGAACATGAGT
TACTTTGACGTCTCACAGCAACTCTTTGAGGCACAGTCCTCATTACTAGGGATACAGCAATGAACACCTC
AAAGTCCTGGCCCTCTGAGCTCCTTTCTAGAAGAAAGATCAGCTGCTGATAAGGGTTGTGAAGAGCAATA
AAGCAGAGAAAGGAAACAGAGTATGAAGAGAGGTGATCTTTTAGGTAGAGGGATCAGGAAAGGTCTTCTG
AGCAAGTGGCTTTTGAGCAGAGACGTGAATGAAGTGAGGAAGAGAACCATGGGAGAACAACCTTCCAGAC
AGAAGAGCAAGACCAAGTCCTCAAGGAGGGTGCCTGTTCCGTGTGTTCGCAGGGAGACCACTGTGTTCTA
CGTAAAGCTTTGGAGAATGAATGTGCCCTGGTGGGTTCTTTCTCAGCCCCCTCTGTATACAAGGATGACC
ATACGTCTTATATTTCCCAGAAGAATTGCAATTTTATGAATTTTATTCTCTTTTAAATGATTCATTGAAG
TTGTAACAAAATGTGATTTGGCACTTATACTCTTGAAAGGTTTTCCATAATACACATAAATTTGGC
>MSTRG.19948.1
GGAGTTCCCGTCGTGGCGCAGTGGTTAACGAATCCGACTAGGAACCATGAGGTTGAGGGTTCGGTCCCTG
CCCTTGCTCAGTGGGTTAACGATCCGGCGTTGCCGTGAGCTGTGGTGTCGGTTGCAGACGCGGCTCGGAT
CCTGCGTTGCTGTGGCTCTGGCGTAGGCCGGTGGCTACAGCTCCGATTCAATCCCTAGCCTGGGAACCTC
CATATGCCACGGGAGCGGCCCAAGAAATAGCAACAATAACAACAACAACAACA
>MSTRG.17466.1
GAAGATCAGTCAGCTCCTAATCTCATCCTTTTATATAAGCAAGTGATAGCATTAAAACAAGAGGCCGGAG
TTCCCATCGTGGCGCAGTGGTTAACGAATCCGACTAGGAATCATGAGGTTGCGGGTTCGATCCCTGCCCT
TGCTCAGTGGGTTAAGGATCCGGCGTTGCCATGAGCTGTGGTGTAGGTTGCAGACGCGGCTCGGATCCCG
TGTTGCTGTGGCTCTGGCGTAGGCCGGTGGCTACAGCTCCGATTCAACCCCTAG
>MSTRG.383.1
AAATATATATACTGAGTTCTATTTAATTAGATACATTTTTTAGGTTTAGTTCATTTATTATTTAAAAAAA
TTTTATTATAGTTGATTTACAATGTTCTGTCAATTTCTGTTGTACAGCAAAGTGACCCAGTTATACATTT
ATACACACTGTTTTGTTTCACATTATCCTCCATCATATCTCATCACAAATGATTAGATACAGTTCCTTAT
GCTATACAGCAGGATCTCATTGCTTATCCACTCCAAATGCAAATAGTTTGCATCTACTAATCCCAAACTC
CCAGTGCCTCCTTCTACCCGCCTGCCCTCGGCAACCACAAGTCTTTTCTCCATGTCTATGAGTTTGTTTC
TTTTCTGTATATAGGTTCATTTGTGCCATATATTAGATTCCAAATGTAAATGATATCACATGGTATTTGT
AATTAGACACATTTTTAATGAGAGCTATTACATTGTACTAGGCAGAGTTTAAGAGATGAAAGGGCATGTT
CTGCTTACAAAGAACTCACTCCAGGGCCAGAGATAAACCACTAATCAGAAATACAACATGCTATGAGTCA
TTTTGTAGTATGACTGGAGAGGATCTTATTTTACCTGGTTTTCATCAACTTTCTTTTTCTTTTTTTTAGG
GCTGCACCGGAGGCATGGGGTTGAATTAGAGGGGCTAGGGGTCGATTTGGAGCTACAGCTGCTGGCCACA
GCCACAGCATCTCGGGATCTGAGCTGTGTCTGTGACCTATACTACAATTCACGGCAACTCTAGATCCTTA
ACCCACTGAGTGAGGCCAGGGATCAAACCTGCAACCTCATGGTTCCTAGTCGGATTTGTTTCTGCTGCAG
CACAACAGGAACTCCTTAACCATTAGCTTGATATCAGTAATGATTTCATGGGTGCTTATCTATGGAAAGA
CTCATTGAACTGTACACTTTGAAAATAGAACTTTTATGGAACTAGAGACTCATATTAAGTGAAGTCAGAA
AGAGAAAGACAAATACCGTATGATGTCACTTATATCTGGAATCTAATATTTGGCATAAATGAAACTTTCC
ACAGAAAAGAAAATCATGGACAGGGAGAACAGACTTATGGTTGCCAAGGTGTAGGGAGTGGGATGGATTG
GGAATTTTGGGTAAATAGATGCAACCTATTGCCTTTGGAATGGATAAGCAATGAGATCCTGCTGTATAGC
ACTGGGAGCTGTATCTAGTCACTTAAGATGAAGGAAGATGATGTGAGAAAAAAGAATGTATACATGTATG
TGTGACTGGGTCACCTTGCTGTACAGTAGAAAATTGACAGAACACTGTAAACCAGCTACAATGGGAAAAA
AAATCATAAAATAATAATGATAAAAAAGAAAATAGACCTTTTGTTTCTTTTGCTGCACCCGGGACATGTG
GAGTTTCCCAGGCCAGGGACTGAAACTGTGCCACAGCAGGGACCGAAGCCACTGCAGTGACAATTTTGGA
TTCTTAACCTGCTGCGAGACAGAAGAATTCCAAAGACTGGAGTTCCTACTGTGGCACAGCAGGTTAGGGA
CCCGATGTTGTCTCTGTGAGGATTCAGGTTCAATCCCTGGCCTGGCTCAGTGGGTTAAGGATCCAGAGTT
GCCATGAGATGTAGTGTAGGTTGCAGATGTGGTTGGATCCCATGTTGCTATGGCTGTGGTGTAGACTGTG
TTCTATATGTTTATCACAAAACCAGTCCAAACAGCAGATCCGTAC
>MSTRG.4262.2
TTGGGAGGCCAGCCTCGGGCCGCCGCTGAGAGGGCTGCAGGCTGGCGTCACGGAGACACCACCGGAAGGA
AGGCCTGAGAGTTCTGGAGCCCAGCGCCAAGGGCCCAGCCCCGGAAGAGCAGCCGGGCTGCAGCGAGCAC
TGCTCTCGGCTCACGTGCCGAGGACCCTCTCAGCTCTGGGACGCCTCGGGCTCCACCGTCAGAACTGGCC
AGACGTGCAGTGCAGGTGAAAGACCAAGCAGGTGTGGGTTCCTACCTCGTGGCGCCTAGAGGAACAGACA
GACAACAAAGACACGCAAAACGAAGCGACTAGAACTGTGATAATATGGCCTGTCTAGAGGACAAGCCTCG
CCTGAAGCTTTGACTCAAAGCCCAGATGACCCACATTGGCCTGCTGGCCACACGGCCCACAGCCTGGCCC
AGGGGGCTGCTAGCTTGTGTGTGCCTCCTGAGTTTCAGCTTGTTACCTGAAAAACCACACAGAACAACAA
CAGTAAGACAGACAAGGTGCCAAGGTCCACGTGAGGTCAGACGGAGTGTGTAAAGGAGTTTCTGGACCCC
AGACCTGTGCCTCTACAGGACCTGTGCACAGGCATCAGCCCCAGAAATGTGAGGGTAAAACACGGTCGCT
CACAGCATCTGCACACAGGACGGAAGTTACCCACCACCCGCCACGGTGTGGACGCAAGACGGAGCGGAGT
TGCCAGCCACCCGCCACGGCACAGACGCAAGACGGAGCAGAGTCACCCACTATGTGCCACAGTAAAGAGT
CACTGAATAAATATTTACTGAGCACCTACTGTGTCCATTTTCCCAGGCTGTGGGGTACAGTGAATGAAGC
AGGAAATAAACCACTGTCCTCGAGGAGACGACACATCAGTGGGAGATTAGCAAACAAAAGAGACATTGAA
AGGGCTCTAGAAAGACAAGGGAGAGAGAGAGGGGACCCCTCACTCGTACACACCTGCACTCACAGCACCT
GTCTGATGTAACTATTCTGAAGCTCTGGGTCCACTGACGTCGTGCAAATACTCAGAGAAGCTGGGATGCA
GTTGTGGCCAATTTCAGCTCTGAGTGCAGGAGCAGCTGCACAGGGTTCCCTAGGGACGGGCAGCTGTGCA
CATGTCCCTGGAGCAGCTTGCACACAGTCTGTGGGAGTGAGGGAGGCAAAAGTGACCCTGTCCTCCAAAG
AGCAGGGCTCTGTGCCCCGTTGCTGCCTGTCACTTCCCAATCTGCTGTGGGGGGCAGGGCAGGGGCGGGG
AAGCCACTGTGGCTGCACCTCCACCCCAATGAGGTGAATGCCAGAGGTTTAAAGGGCCAGTGCTGTTTTG
TCCTCCCTTCATTTTTTCTTTGAAAGCTGGTAATTAAAGACAAGAACATTCAAAAGCAACTGAAATTATG
TATGGGGGAAATTAGAAAGTGACCATGCCCGCCCAGGGGAAGGTACAGCTTTAGAAAAGGCTTGAGAAGA
CCTCATGTTTATATATCAGGCCTATCCTCGGCACAGAGAGAGGCTAAATAATAATAATAATAATAATAAT
AATAATAATAATAATAAATAAAAAAAAATAATAATAAAGACAATAACAAAAAATAGCAGATGCCAGGGAA
TGGAGAAAATCTGATTTTCCAAGTTACCGTATTAGATTCAAATGTACAATGTTCAACAAATCAAAACGCA
CACAAAGGAGTTCCCGCTGTGGCTCAGTGGTTATATCTGACGAGGAACCATGAGGTTGCGGGTTCGATCC
CTGGCCTCGCTCACTGGGTTAAGGATCCGGCCTTGCCGTGAGCTGTGGTGTAGGTCGCAAACGCAGCTCG
GATCCCACGTTGCTGTGGCTCTGGCGTAGGCTGGTGGCTACAGCTCTGATTCAACCCCTAGCCTGGGAAC
TTCCATATGCCGCGGGAGCAGCCCTAGAAAAGGCAAAAAGACAAAACAAAACAAAAACGCACACAAAGTA
ATGGGAAACCATGGCTTATGCAAAAGAAAAAAACAGCAACAGAAACTGTCCCTGAAAAGGACTTGAAGGT
AGTAGGTCTACCCAAAAAAGATATTAAAACAACTGTCTAAAGATGTTCAAAAAACTAAAGAAAGAAGCAG
AGTCAAGAAAATAATGTATGAAGAAAAAAGGAAACATCAATAATGAGACAAAACCTAAAAAAGAAACCAA
AAGGAAATACGGGAGCCGAAAAGAACAAAACTGAAATGAAGAATTCACTAGAGGGATTCAGAGGCAGACT
TGAATAGGAAGAAAAAAGAGTTAGTGAACTTGAAGACAGGACAATGGAAATTATGGAATCTGAGGAACAG
AAGAAAAAAGAGATAGAAGAAAAATAAACAGAGCATCAGGGGAGTTCCCTTGTGGCTCAGCAGTAACAAA
CCCAACTAGTAGCCACAAGAGTGCAGGTTCGATCCCCTGGCACAGTGGGTTAAAGATGCAGCATTGCTGC
AGCTGTGGTATAGGTCACATCAGGGACTTAGATTTGGTCCCTGGCCTGGGAACTTCCACATGCTTCAGGT
GCAGCAAAAAATGGGGGGGGGGGAAACAATAAGGGAGAAATTAAGGATTACCATCGTTAGGCCGCAAATG
AAGTCTCAAATTAGTCTCAATACTTAAAAGACAGATATCAGACAAAGAATCATTGGCAACCACGTGGGGT
GAGGTTAGAGATCAATAACAAAAGCAAAACTAGAAAATTCAATTTAAAAACACGCTCTTGGGAGTTCCCA
CTGTGATGCAATGGGATTGGTGGCGTCTTGAGAGCACTGCGACATAGGTTCAATTCCCAGCCAGAAACCG
CAGGTTAAGGATCTGGCATTGCTGTAGCTGCAGCTTAGGTCACAAATGGGGCTCAGATCTGATCCCTGGT
CTGGGAACTCCATATGCTGCAGAGAGACCAAAAATGAAAAAACAAAACAAACAAAAACCCCCACACTCAA
ATTACTAAGATCTGAAAAGAAAGTGAGGGCGTTACTACTGATTCTACAGAAATAAAAAAGTTATAAAAGA
GAACTAAGAACACAGTACACCAACAGACTGTATGACCTGGACAAAACGGACACGTTCCTACAAACACAAA
ACCTACTGAGACTAAATCATGAAGACAGAAAATATAAATAGACTTAGGGCCATTAAGGGAATGCAATCAG
TAATCAAAAATCTCAACAGGAGTTCCCGTCGTGGCTGGCGCAGTGGTTAACGAATCTGACTAGGAACCAT
GAGGTGGCGGGTTCGGTCCCTGGCCTTGCTCAGTGGGTTAACAATCCGGCGTTGCCGTGAGCTGTGGTGT
AGGCCGGTGGCTAAAGCTCCAGTTAGACCCTGAGCCTGGGAACCTCCATGTGCCACGGGAGCAGCCCAAG
AAATGGCAAAATGACAAAAAAGAAAAGAAAAGAAAAATCTCAACAAAGAAAAGTCCTGGACCTGATGGCT
TCATTGGAAATTCTACCAAATATTTAAAGAACTAATACCAAACCTTCTGAAACTTCTCCCCAAAACTGAA
GAGGCAAGAAACTGTCTAACTCATTCCAGCATTGACACCAAGAAAACACTGAAAGAAAACTACAGGCCAG
TAACCCCTTTGAACAGTGACACAAAAATCCTCAACAGAATACTAAAACCAGGAGCTCCCATCGTGGCTCA
GAGGAAACAAATCTGACTACTCCGTGAGGACGCAGGTTCGATCCCTGGCCTTACTCCGTGGGTTAAGGCT
CCGGCGTTGCCACGAGCTGTGGTGTAGGTCGCAGGCGCGGCTCGGGTCCCGCGTTGCTGTGGCTCTGGTG
CAGGCCAGCAACTGTAGCTCTGATTCGACCTCTAGCCTGGGAACGTCCATATGACCTAAAACGCAAAACA
AAGCCAAAACCGAACAAACATTAAATGCCAATTTCAAGCAGGCTCACAGCTGAAATTGGATTATTTTAAA
ATTCTAAGAAATTAGTTTCCTCATGGATTTGGACAAATTATTTACTTCCGTCCACTCTTCTCTCTCTCAT
ACAATTTATTTAAGATGATGGTTCACCCTGAGGTCCCCAAAGTTATTTTGGGGACCGAAGAACGTTACTG
TGAAATTTAACCAGGAAATGCCCTTTTCTCTGAAGTGCCTTTTTTTTTTTTTTCTAAAGCAGTTTTTTAT
AATGCTTCTACTTAAACTTGTGGTGCAGCGATTTTTAAAGCCAGAAATCTCATGGCGCGGACTTCGCAGC
TGGAAGGACTGAAGGGAAGGGAGGAGCAATCACTGAGAAAGTTTATCCAGGGCCGGCTTCTAAGCCTGCA
CTTAAAATAGCCCAGCCCGCGCCCCGTCGCCTGCTCTTGCCAGGCCTTCCAGAGAGCCCCCTGAGGACAC
AGCTGTGTCTCCTCGGGGCAGGTCCGCAGTGAGCCATCCATCCGCCTATTTATTCCACCAAGCGCTGCCG
GCAGATTTAACTTTCCCCAGAGACACGTCCCTCCTTATTTCTCTCTCTGAGCCCTTTCAGGCTTAAAAAA
CCATTTTGCAAATTCCAGAGCCTATATGAAGAGAAAAAAATGTCCTAAATTGAAAATGTCTGTTATTTTT
TTTTCTTTTTACAGCCGCGCCTGCAGCATATGGAGGTTCCCAGGCTAGGGGTGGAATGGGAGCTCCAGCT
GCCGGCCTCCACCACAGCCACGGCCACGCCGGATCCTTCCCCCACTGAGTGAGGCCCGAGATCGGACCCG
CGACCTCACGGTTCCTGGTCAGATTCGCTTTCGCTGCGCCGCGACGGACACTCGCTTTATTTTCACCATG
TTCACTGTTAAGAGTGTGTAACCGCACGAAGACCATTGCTTTTAAAACCGCACTGGAGCTCCCTGGTGGC
CCAGCTGTTAAGGACCCGGCACTGTCACTGCTGTGGTGCAGGTTCAGTGCCTGACCTGGGAACTTGGGCA
TGCCACGAGTGTGGCCAAAAATAAATAAATTAAAAAAACAAAACGCATTTAAACCAGAAAGTCAATAAAC
GCTGTAAAATAACAAAGATCTTTCTGGTCATATTAGCATTAATAAGCTTAGCCACGAAGGAGGCAAAGGC
AAACACATTTTAAAGTCAAATTTACAGGAGTCCCCATGGGGCCCAGCAGGTTAAAACTCAACATGGTATC
TGTGAGGATGCAGGTTCAATCCCTGGCCTTGCTCAGTGGGTTAAGGATCTGGCGTTGGTGCAGCCTGCAG
CTCTGGTTGCAGATGCAGCTCATCTGGCGTTGCTGTGGCTGTGGTGTGGTCCTCAGCTACAGCTCCAATC
TGACCCCTAGCCTGGGAACTTTTATATGCGGCAGATGGGGCCTTAAAAATAAATAAATAGGAGTTCCCGT
CGTGGCGCAGTGGTTAACGAATCCGACTAGGAACCATGAGGTTGCGGGTTCGGTCCCTGCCCTTGCTCAG
TGGGTTGACGATCCGGCGTTGCCGTGAGCTGTGGTGTAGGCTGCAGACGCAGCTCGGATCCCGCGTTGCT
GTGGCTCTGGTGTAGGCCGGTGGCTACAGCTCTGATTCAACCCCTAGCCTGGGAACCTCCATATGCCGCG
GGAGCGGCCCAAGAAATAGCAACAACAACAACAACAACAAAAAGCCAAAAGACAAAAACAAAAAAACAAA
ACAAAACAAAAAAAATAAATAAATAAATACATAGAGTAGTCAAATTTGTCAGTCAGGAAATGCAAGATTT
AAGTTTCTTTCCGCCAAGTTGACAAAACACTGATGGTGAAACTGGGCAATGGCTACCCGGGAATTTGCTC
TACTTTTGCGTATCTGTGAACACGTCTATAATCTTTCAGGCTCAACTTTGCTAAAATACGGTTGGAAAAG
GGAATAATTAGTATCAAACCTGCAAAATAAAATTGGCTTAAAATTACCACCAAATAAGAGTTCCCATTGT
GGCACAGGAAATGAATCTGACTCGTATCCCTTAGTCGACGGGGGTTCGATCTCTGGCTTTGCACATTGGG
TCAAGGATCCAGCGCTGCTGTGAGCTGTGGTGTAGGTCACAGATGTGGCTCGGATCCCGAGTTGCTGTGG
CTACGGTGTAGGCCGGCAGCTGTAGCTCTGATTTGACCCCTAGCCTGGGAACGTGCATATGCCACAGGTG
CGGCCCTAAAATGGAAAAAAAAAAAAAAAGGAAAAATCAAAAACCACCAACTAGAACACCAAGAGGAACA
AATGGGCCAACGTCCAGTTTCAGCGGCATCTGCGTGGGGCGGCAGGTAGGTCGGGGTCCTGACTGGGTCC
CTTGGGGGCACCTGAGACCAGGCGACGACCGAGCTGATCACCAGGTGTTCCAGGCCTCCCTCCCCAGCAT
AGTCCAGAGCGCCCTGGCCCGAGCCACGTCCACGCACGGCAGCGGAGTCACTCACGGCCTCAGGAGCACC
CGTGAAAGCGCAGCTCCAGGGCCTCACCCACCACAGACCCTTGAATCGGTAATTCCAGAAAGGAGGAGAC
CTGGGCATCTGGACGCTTCGCACCGTCCTCTGATGATCTCAAGGTGCAGAAGCCCCTGAAGACCTCTGTA
GCTGTCGACCGGGCCATGTGCCACCCTCCGTGCCCTGGGGCAGAACGGCCTCTCGCCCAGCCTCCCTCGA
CCGGGGGCCGGGAGCAGCCCCCTGGAAGGCCCCCACCCCCCTCGAGGCCCAAGCTCATCCCCGCGCCTGG
CTGGAAACCACGGGTCCCTGAGGCAGCCCCAGGCTCCCGCACCCCGAGCCACGCTGCACCTGCCGTTCCC
GACCCTCTCCCTCCGCAGCCGGGCTCCGCCACCCAGCGGTCCGCTGGGTCGGTCCCCAGCAAAGCCCCTG
CATCCTCCACCTCTGCTCCCAGAGGCCCTCTCCCCTGGCGCCCCCAGCGGGTCGGGCTCCACCTGGGCAC
GGACCTCCCCTTCGCACCCTGCAGTCCAGCACGAGGGGGCGGGCGGTCATCTCTGCCGGGCGGTCATCTC
TGCGCTTCCCGACGTCCCCTCCTCCCCAAAGTCACTCGGCTGCGACGCTGCGACGCTGTCAGACGGCGTC
GCCCACTCCTCCTCGCGACCACCTGCCTTCCTCTTGGTCGCCTCCCCCACAGTTGCTAGAGGACTGTGAG
CTACTGACCCACTGTCACACCCCCTGGCAGCATAACTCTTGGCAACTGGCTATTCACTGGGGAGCTTCCT
CCGTGGCTCTCAGGTCTGTGACCTCCCTCCTCCACCACCTCGTCCACCCCCTGAGCCACTCGTTCCCGTC
CCACCCGGGACTGTCACTCCCAGTGACAGCAGCCCTTTATCAAACTTCTGCTCGGGCCACGGCTCATCGC
CTTTGGCATTTATTGTCAGATATGCTACCTCTAAATATGTTACAAAGCCGATAATGAAATAATAACGGCT
TTAACACAATCTCACAACTGTCACAAAAGTTAAAGACAGATGAAAAAAATGTATTTATACAATCTGGTTC
ACCTGCCCACAAATTAGCCATGCCCAGTGCTCCTGAGGCCCACCCGGGGTTACAAGGACTGCCCTCAGTA
TTTCTCGAAAGGTAAGCCTGCAGTCAGTAGGCGACCTCAGTCGTTGTTTGCGGCAAGTACCTTTGCTTTC
CCTGTATTTTATTTTATTTGCTTTTTAAGGGCGCACCTGCAGCATATGCAGGTTCCCAGGTGAGGGGTTG
AATCGGAGCTGCAGCTGCTGGCCTACAGCACAGCCTCGGCAACGCAGGATCCGAGTCACATCTCTGACCT
ACATCATAGCTCACGGCAACACCAGATCCTTAACCCACTAAGCGAGGCCTGGGATTGAACCCGCAACCTC
ATGATTCCTAGTCAGATTCGCTTCCGCTGCGCCACGACAGGAACTCCTCGAAGGATAGTTTTAGATACAA
AATTCAGAATTCTGGGTTGGCAGTTTTTTCTCTGAATAGATAATTTCACTGTTTTGGGGCTGCTATTGTT
TTTTCAATTATTCAATCAATAAACTCTATTTTCTAGAGTAACTTTAGGATCACAGAAAAAGCGAGTCAAG
TACAGAGTTCCCGACGCCCACTCCCCCACCCACACAGCCTCCCCCGCCACCACGCCTCCCATCACAGAGC
TGCACTAGTGACAACCAATGAGCCCACGTCATAACCATCCCAAATCCGTGGTTTATGTGAAGCTTCACTG
CTGGGGACACTATGGGCTTTGAAAAACGTAGAATGAGGGCGTTCCCGCTGCGGCGCAGCGGAAAGGAATC
TGACTAGGAACCATGAGGTTGCGGGTTCAATCCCTGGCCTCGCTCAGTGGGTCAAGGGTCTGGTGTTGCC
GTGAGCTGTGGTGCAGGCTGGCAGCTGTAGCTCCAGTTGGACCCCTAGCCTGGGAACCTCCATGTGCTGC
CGGTGCGGCCCTAAAAAAGCAAAAAAGAAAAAGGAAAAATGTAGAACGACATGTGACCAAAGAGAACAGC
TTCACGGCCCTAAATGTCCCCTGTCCTCTGCCTAATCATTTCTGCCAGCCTACACCACAGCCACAGCAAC
GCCAGATCCAAGCCTCATCTGCAACCTACACCACAGAGCACGGCAACGCCAGATCGTCAACCCACTGAGT
GAGGCCAGGGATCGAACCCACAACCTCATGGTTCCTCGTCGGATGTGTTTCTGCTGCACCATGACAGGAG
TTCCCCTCTTCTGATTTAACCTGGCAAGATATCTATGCTATGCTCAGCTCTACTCTCTCCCCCAAAGGAA
CGAATCTGGCTGGCAGCCCAAGCCCATGCAGACACCTTACATACTCAAGACCCCACTAACGATCCAGTAA
ACTCTACTGTCCTTCATGTGGAGCCTAATTGGAACGAGCAGGTAGACTCCCCAGACACAGGAGAGGCCAC
TTTATCTCTTGCCTAATAGAAGGGATATGGACGTCCTCATTAAAAATAGTTAATTATGGGAAGTTCCCAT
TGTGGCTCAGTGGTAACGAGCCCAACTAGTATCCATGAGAATGTGGGTTTGGGCCCTGGCCTCACTCAGT
GGGTTCAGGATCCGGCATTGTGGTGAGCTGTGGTGTAGGTTGCAGACGCAGCTTGGATCTCATGTTGCTG
TTGCTGTGGAGTAGGCCAACAGCTGTACTCCGATTCGACCCCTAGCCAAGGAACTTCCCTATGCCTTGAC
TGCAAGACTAAAAAGGAAAAAAAAAAAAAAAAAGTTAATTATGATAAAATCAGAGGAGTAATACAAGAAC
CCCCCCAACATCCAGCCCTTTTATGTCCAGGCTTACAGAGTCTATTCCTAGGTATACTACCCTAAATATA
GGCAGTAAAAATAAATAAATAAAATAAATAAATAAATAAATAAATAGGGAAAGAAGTCTTTTCCAAACCC
TCATCCTCGTGGTTACCAGTCAGGTTCATTACCAATGAGCCACAATGGGAACTCCTCTATCTACCACTTC
TCTAGAAACTGACTTCCTCTTTGTTTTCCCCACACACAGGCTGAAAGAAGAAAAACACACGTCTTTGTAA
TTCCACTAAGAAGAGCAAATTTTGGGGGGTATTGGCCATGCATGTAGCAGCTCGAAGTTCCCAGGCCAGG
GACAGAAACTGCGCCACAGCAGCAACCCAATCTGCTGCAGTGACGACGCTGCATCCTTAACCCATTGCAC
CACAAGAGAACTCTGAGAAGTATCATGTTCAAGAAACATACGTGTATATGACGCCCAAAAGTTATTTTAA
AAATAAATTGTCAGGAGTTCCCGTTGTGGTTCAGTGTTTAGCAAATCCGATTA
>MSTRG.8189.1
TGCTGACTTCCTTTTGTTAATTATGTGTGTTCTTCTTTTGCTATTTCAGAATACCTAAGGCAGTTGTTTA
AAATGTTCATCTAGGAGTTCCTGTTGTGGCTCAGTTGTTAACAAATCTGACTAGGAACCATGAGGTTACG
GGTTTGATCCCTGGCTTTGCTCAGGGGTTAAGGATCCAGCATTGCTGTGAGCTCTGGTGTAGGTTGCAGA
TGTGGCTTGGATCCTGCATTGCTATGGCTCTGGAATAGGCCAGTGGCTATAGCTCCGATTAGACCCCTAG
ACTGGGAATCTCCATATGCCATGGGAGCAGCCCTAGAAAAGGCAAAAAGACAAAAGAAAAAAAAAAAAAA
AGAAAAAGAAAAAGTTCATCTAGCCACTGTGAAGCCTATGTTTCTTTATGCTCATTTGCTTCAGATTTAT
TAATGTTCCTTTGAATGAGCCACATCTACCTTTTTATTTCTATATTTTGTGAGCATTTATCAAAAGTTGC
ATATGCAGGAGTTCCCGTCGTGGCGCAGTGGTTAACGAATCCGACTAGGAACCATGAGGTTGCCGGTTCA
GTCCCTGCCCTTGCTCAGTGGGTTAACG
>MSTRG.13115.1
GGGTTGGTTGAATCCAAAGATTCAGAATCTGCAGATCTGGAGGGTGACTGTACCACAAACTGAGAGGCTT
AAACGACAGAAATTTATCATATCCCAGTTCTGGGGTCCAGAGTCTCAGATTAAAGTGTCAGAGGCTTGGT
TCCCACTGTGAGGGCGAATCTGTTCCATTTTCTTTCCCAGCTTCTGCTGCTCCACCAGCATCTCTGGCAC
ACCCAGGCCTGCAGAAACATCACCCCGATGGGTTTGCATCTTCACCTGAGGTCCTCCCTGCCCGTGTGTC
TGTACCCCATTCCCCTTTTGTAAGGACGCCAGTCACATCGGATGTGGGGCCCACCCTACTCCAGTGTGAC
CCCACCTTAACTAATTACAACTCTATTTTCTAAAAACGTCACATGGGCAGGATCTGGGGGTTGGGACTTC
AACGTAGGGGTTTTAGGGGGACACAGCGCATCCCACAGCAGGACCCTCTGTGTGCTTTTTGGATGGACTC
CCTTCTCTCCCAGCCCCGTGAAGCTGTGGACCCGTTCCTTCCAGAGTGGCCTGAGTAGCAGATGTGATTC
AGCCAGAACCACATGTCTGGACGGGCTGCACCCGAGACATACGTAAGTTCCCAGGCTGGGCATCACATTG
AAGCTGTGGCTGCCAGCCTGCAGCACAGCCACAGCAACGCCAGATCCTACCCCACTGAGCAGGCCCAGGG
GTGGAACCTGAGTCCTCATGGATACTAGTCGGATTCATTACCACTGGGCCACGATGGGAGCTCCGTGTTT
CCTTCTTTGTAAAACGGAAATATGAATTTCAACTCCAGTTGAGAGAATTAGGTGAGAAAATGTGCAACAA
GGCACATTACACAGTCCTTGGCACGAGCAGGCATTCCTCATCTCCTCATGTCCTGTCTCCCTCCCTCTCT
TCTTTGTCTGTTTCTCCCTTGCTGGGCCAAGCGCTCCTTAGTCCCCGTGGTGGGCGTGGCCTCTCTCAAA
GCTCCTCCCAGTGGAGGCGGAGTTGGGGGTGGGGCCGCTGATGGCCAGTTCTTTGCAGGTGGGGAACCTG
GGTCCAGAGAGGTGCTTTTCTACCAGGGCCGGCAGGGAGACCAGGCTTTCTCCAAAGCTTCCTTCTGACT
TCTTAGCTTGGCTGGACCGTGGCCACATCAGTATGCGGTGACTCAGGGACGAGATGGACAATTGGATGTC
ATTTGTCTTCGCCACATCCGTATCTAAGAGGCGTCTTCTCAGCTGCAATCACATCTCGTGGAGCCCCTGC
TTTCCC
>MSTRG.15373.1
TCCTGGAAAAGAAGAGCCGTAGGTCGCTGAGCTTCCAGAGCCGGCGGGAAGGCTTTGCAAGTCAAGCCGT
CTTTGGGGGCTGCTGAGGCCTTGGTGGGGTTCGGGACACGCTACCCCTACATAACGCAGCTTGGCACGTT
AAGTCTCTTCAGTGAAGGAATTTTTTTAAAAAATGGCAGAAGCAGGAGGCTCCCTCTGACCAACCCCCAG
TCTTCCTCATACTCACCTAACAGGGAGGTGTGAGGATTGAATTAGGAATTAGATGCTACACGAGGAAGCT
AAAAGCACCCACCAAACGTAGCTGTGACTGTGATGACAACACACCCCTTTCAGGCTGAAAATGCCTCCTG
AACCAGGAGTGACTCTTGGACGCTTCAGACTCTAATCAAAAGCCACACTCCAAAGGCAGCCACCCCGAAT
CTTCCGCTGTCTTTGGCTCTGATCAGCACCATAGCTTTGTTAATCAGCAGCAAGGATGCTCAAGATGTCT
GGACTGGCTCCAGAGAGTCGACAGGCAACACCCACTTCCTCATATCAAAGCCATGAGAATCTACCACATT
GTGGGCTGGCACCCTCAGCTCAGGATTCCTGTACCTGAACACTTTTGCCACCTGGTTTGCTGAGAAGGGA
TTCGCTGAATCCTGCATCCAGGATACCCTCACCTGCCTCAGGAAAGGGGTGGAGTTTCCTCGAGGTCCTG
GGGCCTGGCTTTCAGGCTAGTCCTCCCTGACAGGCAGCACAGGGCTTCCGCTCACCATCCGGACAGCTCA
GAACCTGTCCGTGCCTCTTGTGCCAACAAAGTGCTCTAAGAGCTGCAGAGAACCTAAGGGATACGTCTGT
CCAGCCCACTCATTTATTAAGACTTGAGCGTTCAAAGGGAAACCGGTGGGTCAGGTGGCAAACCCCACGC
CTCTGGACTGCAAATCTACGGCTGTGAACATCAGGTCACACTGATAGAAAGGAATTTTAAGTGATGGAAT
CCCTTGCTAATCAAAGTGTGACCCATGGGCTTGTGGTGTGGGCAGTCACCTGAGAGCAGACATGCAGAAC
CCGAGGCCCCACAACCCCTCTGCTGAAACGCAATAAGCATTTGAAGAAAATGGTCAGACTCTGAAGCTGC
AGTAGTTGCAAAGGGAGATGAGAATACCAGCCAACATTAACGGAGGATTTTCCCCCTGCTGGCCACGCGT
CTAAGCACTTTACACATACGAGCTCATTTATTTATGACAATGAACCTACGAAGTTGGTGCTTCATCATCT
CTACTCTACAGATGAGGAAACTGAAGCTTAGGGGGGAGAGGGAAGAGTAACTCACTGGCGGTGATGCACC
ACGTAAGCAGCAAGCCTATGCTTCAAATTCAAGGAAAGTGGCTCAGGGCCACGCTCTCAACCACAGCTGT
GAGTCTCTGCCCTCTTTCAAGGGCTCACCTGATACCTGCTTTGAGGCAACCCCTCCCTGAGGCGAAGGCA
AGCAGACGTGGTACGTACCCC
>MSTRG.10885.1
ACAGCTCAGGCATGAATGTGGCTGATGGGAGCACATCTATGTGTATGAGAGCTCCATGCTAACAGTATTT
TTAGTTTTATCCTAGGGAAAAAAAGGGCAAATAATAAATCTGGAATTTCTTTTTTTGGCCACACTCATAG
CATATGAAAATTCCCAAGCCAGGGAGTTCCCGTCTTGGTCAGTGGTTAACAAAACCAACTAGGAACCATG
AGGTTGCGGGTTCGATCCCTGGTCTCGCTCAGTGGATTAAGGATCCGGTGTTGCCATGGGCTGTGGTGTA
GGCCAGCAGACGCGGCTTGGATCCCGCGTTGCTGTGGCTGTGGTGTAGGCCAGCGGCTACAGCTCCAGTT
CGACCCCTAGCCTGGGAACCTCCATATGCCGCGGGAGCAGCCCTAGAAAAGGCAAAAAGACAAAAAAAAA
TAAAAAAAATAAAAAG
>MSTRG.10023.1
GGGGAATTAGGGGATGGGTAGGGGAGGTGGCTTGGGAGCTGCCCTCTCAAGAAGAAGGGACCGCCCGGGG
TTGCCTCAGGTCACCCTTTCCCGAGAAATCCGAAAGAAGGGCCGGCAGAGCGTCTGGAAAATTCCAGGCG
GCGGCGGCGGCGGAGGGATCTCTGCAGAGGACGCATCACTCCCGGGAGAGGGGGTGGGGGGGCGCGTGAC
TCCTCGTGATCGCAGGTGCTGAAGCTCCCACCGTTTGGAAGAAACCACCTAACTCGATGCTGCCCACAGC
ACGTAGACCCCAGACCCGATGGAACCAGCACGTTAAAGCTGCCGACTCCCAATGACCTCCCCACCCACCA
ATCAGGAGCATGTCCAGGAGCTGACCACGGCCGGCTCCTCGGACACTGTAGGACTCCTCACAGTCCCCTC
CGAGGGCGGCACCAGCCTGCTGTGTGTTCCCTCTTTGCCTGGCAGTTAAAGCTGCTTTTTCTGCTTCCTC
CAACTGTCTCCGTGCTTCTGTCTGGCACTGGTGCCGAGATTTCGACTCTCCCCCTCCCAGGAGCCCCTCG
GCCTGGGCCTCTCCCTTCAGAGCCCCAGGGCCCGGGTTTCAGGGCCTGGGTAAGGAAGTGCACAGTCACT
GCGTGCTGGCCGGGAGCCCTTCCTGCCCTGGCTCGCCTCCCAGCGGCCCAGCGGGAACAACCCGGACCTC
CGCCCAGCCCCCACTGGCCTCTCCTGCCCTGGCAGGAAGCTGGGCCCCAGCCTGGTCTGGCCCACCCTGC
TGCAGGCCCCCGGGCAGGCCCTTCGTCAGCTCTCCAGCCGGCTTTCCCTGTTCTCACCTCCTCGCTTTAA
CAAAAGAGTCTGCCTGGAAGCACTTAACCCAGTGGCTCTGCCTGGAGGTCACCTTCCCAGTGAGACTCCA
TCCCCACCCCGTCCTGCTGGGACGTGAGCTCCTCAAGGGAGGGCCTTCCGTCTGTTTGTCCTCCCCTGGG
CCTCTGAGCTGGCAGTCCCCGAG
>MSTRG.8414.1
GAAAAGGAACCGAGGCTCAGCAAAGACAGTGCAGAGAGGGTGAATCTGGGGCTGAGACCCTGAGTGCAGG
AAGATGAGCAGAAAAGCAGCTGGGAAAAGGGGTGGAAATGTGTCTCAGGCAAAGTGACAGCTCTGGCCAA
AGATCGTGGCTCTGGAAGCCGGAGGTCACTCGAGCAGCAGGTGGCAAAGCTGGGGTCGATGCCCTCATCT
GCCTGGACTCAAAGTTACTGCACCTCGCGCGCCCAGGAGCAGCTCTGTGCTTTAGGAAACCAGGTCTGGC
TCCGCAGTTACAAGAGTGGCCACCATGGACTGGGCACTGTTCTAGGTGCTAGGAACACCTTTACCTGGCT
TACATCCCAGTGCAGGAGACAAGAAATAAATGACCTAATACAGGTCAGTGCCATGAAGAGACATATACCA
GGCTCAGGCGATAAAGCGTAAGATGGGTGCTGCTTGAATGGGGTGTGAGGGCCATCAGAGAAGGTTCATC
TGACAAGGTGACAATGCAAACAGATATCTCAGCTAAGTGAGAGAGTAGCCACCTGGGTATCCAGGGAAGA
GTGTTCCAGGCTGAAAGGGTGGTCAGTGCAAAGGTCCTGAGGCAGGGAGCACATTGGGCATGTTCCCTCA
ACAGCAAGGAGGCTGATACAGCCAGACTGGGAGGTGAGGTCAGAGGCCCCAGGTAGTTCTTTATTTATTT
TATTTTTTTATTTTTTTGTCTTTTTGCCTTTTCTAGGGCCGCTCCCGCAG
>MSTRG.10567.1
TTGCCCTGTTTTTTAAGTATGCTAACCCCTTCCCATAATTGTGTGTTTTAGCCTGATGGTCCTGTAAGTT
CAAACACTTCATTATTATATTAAAATTAAGAAGAGAGACATACATACAAACAAAAAGGATTATTTACCTC
CTAACATCCCTTGCCCACATTTTATGGTTTTGATGACTCTTTTATTTTTTTCTTTTTACTTTTATTTTGT
TTGAAGCATGTTCATGATTAAATCTGTATGCTGGCTTATTTGAGTGACTGCTCTCTGATTACGGTTTCCT
CAGTCCTAGTTCTTCCTCTTCTTCTTCTTCTTTTTTTTTTTCTTTTCTTTTTTCTTCCCTTTCCTTCCTT
TCTTTTTGGTTTAGAGAAGCCCTTTCAATATTTCCTTTAACCTGGGTTTTGTGTTGCTGTATTCTTTAAG
TTTTTGTTTGTTGGAAAAAATTTTTATTTCCCCTTCTATTTTAAATGATATTCTTGCTGGATAAAGTATT
CTAGGTTGCATATTTTTTCCTTTGAGCACTTTAAATATCTCTTGCCATTCCCTCCTGGCCTGTAGTGTTT
CTGTAGAGAAATCAGCTGATATTCTTATGGGGGTTCCCTTGTAGGTAACATTCTGTTTTTCTCTTGCTGC
CTTTAGGATCCTCTCTTTATCACTAACTTTTGCCATTTTTATTATGATGTGTCTTGGTGTGGGTCTGTTT
GGGTTCAGTTTGTTTGGGGCCCTCTGTGCTTCTTGTATCTTGAATCCAGTATCCTTTAGATTTGGGAAGT
TTCCAGTGATAATTTCTTCAAATATATTTTCCATTCCCTTATCTTTTTCTACTCCTTCTGGAATTCCTAT
TATGTGTAGATTGGCCCGCTTTATATTATCCCATAGGTCTCTTATATTGCTTTCCAGTTTTTTGATTCGG
TTTTCTGTCTGTTGACCAGATTGAGTGATTTCCATATTCTATCTTCCACATCACTGATTCGTTCTTCTGC
ATTATTCATTCTGGTTTTTACTGCCCCTAGTTCAGTTTGCATCTCTGCAAATGAATGTTCTAGTTTTTCT
TGGCTCCTCCTTATATTTTCTAGCTCCTTTCTGAGGGTATCTGCATTACTGTTCATATCTTCTCTTAATT
CCTTCAGTATTTTCAGTATTTCTCTTTTGAATTCTAGGTCTGTCTGACTGCAGAGATCTGTTTCATTGTT
GACTGTTTTAGGTGAGTTCTCCTGTTGGTTTGACTGGGGGTGGTTTCTCAGCTTCTTCATCTTGCTTGTT
GTCTTCTTTCTCCTGAGGGAGTTGTACTCTCCGTTATCGGGTAGTGTTTGCCTTGTCACTGCCATGGAAT
ATTTCCTGAGGGCTGTCGTTGTTGGTCAATCTTTACTGAGGCAGTGTGGCTTTCTGGAGTGTTGATGGAA
CTAACAGTGTTTCTTTGAAGCAAAGGAGGACTTCCTGAGGGCAGACAGGACTGGGAGGTCCACCCCACGA
TGGTAGCAGATTTCACTTGGTTCTCAGCACCCCCTGGGGTCTTGGGCAGGTAGCAGGGCCCTTGGAGACT
CAAGAGGCTCCTCCCCAGGGCAGCCCGACTCAGAAAGACCGTCTGAGATCTTTTCCCGACTCGGCCAGGC
TTGTTGCAGCTTTTCTGGGCTGCAGGGGGTCCTGCCTGGAGCTGGCAGTCCTATGCAGCTGGTCCACTAG
GTCTCAGCACCCCTTGGGGTCTTGGGCGGGTAGCA
>MSTRG.15115.1
CTCCGCCTGGGGTGTAACCCTTCCACTCTACAGATAGCTATCTTAAAATGAAACCTCTGAGCGGAGCAAC
CTGAAGTCTCTTTGTTTCAGGGTGTGACGCCACCCTGAAAGGCTGTTCTCACTGCTTGGAAGCCGCCAGC
AGCTCTATCCGTGCAGAGGGCAACTTCCAGCTCACGTTTCTTTCGAGAAATGCACCGCCAGGCATAGACG
TCACTCGTTTGCTGGTGCTGAATCGCTTCCTTTTGGACTCCTCAGAATGGTGCACACGGAGCAGCTTGAG
GGAAGAGACGAGGTCACTGATCATCTCTACATCCGGTGTTCTACACAGACCTATTTCAAGATTTTTGAAT
GCAGTGAGAAGATGAGGGAAAATTGGAGAAAACGGCGTGACTGATGAGACTCAATGAAACAGAAAGACCA
TTCACTCACCGTTTCCCTTCTGCTGTGAGCCTTCCGAGTACTTTGAGGAAAACCATACGGATCTCCAGAA
TTGAGACTACCCCATGAAAAGCCATAGAAAAAGTTTGAATTTGAAATGAAATTAGAAACCCATATGAAAA
TCGGCACTTGTATTTTCCAATCTGGACGTCCAAGGAAAGGTTATACAGAATCATTGTATTTGAATCCAAA
TAACTGAATGAGGCAACATGACAAAGTATATTTAGTGATATGAGAAAAGTGGATCCAGAAGAGAGCCCTG
AAGTATTCTGTCATATGGAATTTGATCCCAGGGGAAAAGTCCAAGGAGAAGACAGAGGAAGCAGCCATTG
TGATAGTAGGAAATGTGAAGAGATGGCCCTGAAATGGGCAAAGAGAAGTGTTTGAAGAAGAGGGGCTCTT
TTCAATTCTGCAAATGCTGCAGGGAAGTCAAGTAGTACAAGAGCAGAGATGTGACTGTTGGGATGAAACA
GGGAGGCTGTCTGTGACCCAGACAAGAATCTAGGTCTCCATGGAACAAGGAGAGCAGAAGCCTAGTAGAG
TCCATTGAAAAGAGAGTGAGAGATGGAGAACCAAGAGTTTGTGACCAAAGACAACCTTACAAAAAGCTCT
GTTGTGAAAGGAAACAAAGACATGGAAGAACAAATGGGGCATGTGAGTGGTCAAGTAAGGAGTGCATTTT
GTTAAAATAGACATAGCAGAGTATGTTGGTGCACGAAGAGGGATAATCAACTAGAGGAGGGAGATCGAAC
GATGACACAGGAGAGACGGGGGAACATTGTAGAAAAAGTGTCTTTGAGAAGGACACTTGGATTGCAATTT
AGAACCAGATGAGGCGGTCTGTCTTTTGATAAGAGTAAATAAGAACTTTGTAAATATTATCTAGAAGTAA
GGCAGAGTGTACAAGGGAGGATATGGCAGGATGGAAATTTGGACAGTAGAAAGAAAAGGGGTAGAATGAA
GTAGGAGCAAAGCTCATCAAGTGAGAGTGAACTGGGCTTGAAATTTTGTGTGTATTTTTTACTGAAAATG
TTCAGCTGCTCAGGTGGGGCACAGGTGAGTGGATGTTTAAATTTAACAAGAATTGGAATTTTTCTAGAAA
AAACACAAAGAAGAGATGTATAAGAGAGTCAGGTTAGACGTTATATAATACAAAGTTTACATTACATTAT
ATAGTCTTTATAGACTGAATAATCAGAAAATTAGATAAAATTGAGAAAGTCAACAAGACATGGATGAAAA
ATTTCTTCAGGGTCAAAGAATTTCTGAAGTGGAAATTTAGAATGAGAATGATTAGTAGGACAGGAAAAGA
GAAGGGACGTGGTAGGATTTGTAAAGAGCAATTACGGTGTATTGCGTTTATGGTATGTTCCTCTCACACC
ATAAAAAGAGAAATACAAACAAGAAAATTAAGACAGAAAGTATTGTGACATCCTTAGCATCCTGCCCTTT
AAAAAAAAAATCAGTATTCAAGGAAAAGGCTACAGAATTAAGCTGTTATCCTTCATCAAGATTTATAATG
TTCATGATAAATGAGAATGACAATGGATAAATGGGGAATGATAATGATAAGTGGATCCAAGATTAAACAG
TGAAAATTCGGTTCACAGTAAGGTAGAACGTCAAAGAATGCTACATTTTTTAGAGGTAAAAAACCAATGA
AAGAATACACGAGTATTTTTCTATTACTCTTTTCTCCTAATATCACTGCTTCTGTTAACTCTTTGTGTTC
TCTATATCTACCATTTAATTTATACACACTGATTTTAAGTATGGGTATTCTGGGACATTAGGGATACTTT
ATTGAAGCATAAACTGAAAGTAAACACAAGTGGTCCATTTATATCATAATTAAATTTGACTTAAAAAATA
CAAACTTTCCAGGTACAGGGTGCATTTGAATTATTGTATCTTCCAATATTTATTTCTTTCCTCCCTTTAG
TCTTTGATGTGTCTTTTCAGGTAACTTAACCTCTTCCATATTGTAATAAGTTGGAAAGAGATCTCCAAAG
GAAGTAAGAAAAATTCTAAAAATTCTATTAGCAAATTCTAATAAAAGCTTTATTTGGTAAAAACTAAAAT
AAAATCCTCTGAAGGTCCCTTCTCTCTGTCTCTTTCTTTGGCTCTCTCTCCCTATCTCTTTCTTAGACAC
ACACACACACACACACACACACACACACACACACACAAATTAGCATTTTCTTCTAAAAAAGAACATACAA
ACCCAAGACTTTCCTGAACAACATGTTCCTAGTTCTATGGCTTTCTTTCATGGGGGAAAAATAATTCATA
ATCCAGTCATATGAAAATACTATCCTAGCCTAATCATGATTGTGATAGATTGAAAAAAATTATAAAAGAT
TGTGTGTTAAATGCACTGCTTATTTTCTTTAAAAAATCCTTTAAAATCCTTTTGTATGGTCATTTTTGGT
AGTTTTGGTAAAAAATAAGAGGCTTAAATTAAAAATTCAAATTGAAAGGTTATTGTCAATTCACTAACAC
TCAAGGAGCAAGGCATCTACCCTTACACTTCTGCCACCTTCCACATTTTATCCACCTCACAACACAGCCA
TAGCTCAAAATCTTAC
>MSTRG.20139.2
CACGGGCTCAGATCCTGTGTTGCTGGGGCTGTGGCGTAGCCCGGCAGCTGTAGCTCCGATTGGACCCCTA
ACCTGGGAACCTCCATATGCTGTAGACGTGGCCCTAAAAAAAAAGAATTAATTACTGACCATATTTCAGG
AGAGCTGAGCATCAAAAAGAATTTTGACTGTAATGGATTATTATATTTTAAAAATCTTTAAATCCATAGT
GATACTTGAAAAGAAGAGGGGAGAGGAAAGCCCTTTTTAACAGAAGAATGCCAGCTAAGAAATGGAGAAG
GAATGATGGCAGTGGAAAAACACCATGTTGGAGCCACCACTGTCACAACCGACTCAGGGACCCCTGGTAC
CTTTACAATGGAGAGGTTTGCCAGCCCAGTGGGTCCCACCAGTGGGCCAAACTGACATTCTGCACCTTCC
ACTGGGATGCGATGGAAACACATCCTCAGAATTTCTTGGCCAAACTCCCTTTGGGACTCCCTGACTGGCT
TGGAACAGGTGGCAAAGCCGACTGAGTCTGCTGGTGACTTGGGAGTTTGCTAAACTAGAGGTACCTGTGA
CCCAAACCATGTGTAGTGAAGTCTCCCAGACGCTCCGGCTGCGGCCGCGGAAGGTACTGAGCTGCGTCTC
CATGGCCAGGGACTCTCCCAGCAGGAAGATGAGGAACCACAGCCCCTCGCCCAGCCCATCCTTCGCCTTG
CCCTCTAAAGCGCCAAACCTGTGGGAGTTCCCGCCTCGTTACAATCCCCCAGTGGCTCCCATCGCTGCTG
AAGGCTCTGTGAGGCCCGGCCCTGCCTACTTCGCACCTGGGCATTAGCGGCACCGAATGCCTTGCCGTCT
CTCCAATACTCTCCACTCTCCCTCCCTGGGCTGTTGGATGCGCTGTCCTGCTTCCCGGAGCCCTGCCCGC
CCTACTCTTCCCACGGTTAACAGGTACCAGCCTTGCTCTTCATGAAAATCCCCAGCACCAGGCACACTTG
ATCAATCAATCGCTGGCTCACAGCAGTCACAGGAAATATTTGTGGAACGACAGAAAATATCTGGGTTCAC
AAGGGTTCCCCCAAAGAATGTGCAGGTTGGGGCAGGAGTCTCTCCCGGAGAGTAGGGGCTGCATGTGGAA
CTCGGGCTTTGGAGGCAGAGACCTGGTCTCTGTCCTGACTCTGCTATTTCCTGCTCCCTGGACAAAAGAG
CCACTTCTGTCCCCGGTGTCTCCCTAGAACATCGAGGTGCAATACCTCCCTTTCAGGGCCACTCCGGTTA
CCTAACAGGAGCATTCCCCACGCGGCTGGCTCAGGGCCTGGCCTTAAACAAGGGATCCATAAATGACGGC
TGTCAGTGATTTTGGTCTCCGTACCCGGGACTTCGGCGCCAGCCAGTAGCCAAGGCAGAGGAAGGGCATG
GCGAGGAAGATGAGCAAGGCCACGAAGAGCTTCCAGACGATGGTGCTCCCGCGCCAGCCAGCCAGGTTCC
CGCACCAGATGGAGGACAGGACTTGCTGGCAGATGGGGCCAGGCGGCTCAGAAGAGGGGCCACCCCCTTG
CCGTGCGACCTTGGTCAGGCCCCACCCCTCTTGGGGCCTTGGGTTCCTGGTCTGTGATGAGACACTCAAC
TCCCAGATGCTCCTGGGCTCTCGGAGGCTACGTGCGTGTCTCTAAGTCAGGCAGTGACCCTGATGGGAAC
TCCAAGACATCACTTGAAACGTCAGCCCTTGAGGGAGCCGGTCTGCTCTTGCTGGACAGAGGGAGACACG
GATGTCTGACAACAGGAGGCGATTAGACCACAGCTCTACGCAGGCCGCAGGCAGAGCTGAGCGTGAGACC
CAGACGTCTGGTCTGAAGGGGGTCAGGGCGGGGAGTAACGGGCCCTCCTAGAGCTGGGAAGAGATTGGGG
CCTTAGACTCAGCCCCCCTCGATGTCCTAGCCTGCCCCAAGCTTCGCCAAGAGCCTTCCTTTACCATGGC
TCCCCAGCCCCAACCCGCTGTCCCTGCCCCCCCCACCTCAGGACCACGCAGGCTGGGGCCCACGGGGGCC
CCACAGGATCACGGGGCTACACGGGAGGCTGCTCCTCATTGAGAT
>MSTRG.6525.3
ATGGGCAAGCCCAGGAAGGGACAGCCACGGCAGCTTTCCCTGCACTCAACAAGTGAGGTGAAGGGCCAGG
AGCCCCGGTGGAACCCTCCTCTGCCTGTGGAGATCCACTGCAGTGTGTGCTAGCACGAGTCACAATAGCC
AAGACATGGAAACAACCTAAACGGCTATCAACAGATGAATGGATTAAGATGTGGTACATATATACAATGG
AATACTACTCAGCCATAAAAGAACAAAATGCCATTCACAGTAATACGGAACATGGATGCAACTAGAGATT
ATCATACCAAGAGAAGTAAGCCAGAAAAAGAAGGACAAATACCACATGAGATCAATTACAGCTGGAATCT
AAAATATGGCACAAATGAACCCATCTACAAAACAGAAACAGGCTCACAGACATAAAGAACAGACTTGTGG
AGTTCCCGTCGTGGCGCAGTGGTTAACGAATCCGACTAGGAACCATGAGGTTGCGGGTTCGGTCCCTGCC
CTTGCTCAGTGGGTTAAGGATCCGGCGTTGCCGTGAGCTGTGGTGTAGGTTGCAGACGCGGCTCGGATCC
CGCGTTGCTGTGGCTCTGGCGTAGGCCGGTGGCTACAGCTCCGATTCAACCCCTAGCCTGGGAACCTCCA
TATGCCGCAGGAGCGGCCCAAGAAATAGCAACAACAAAAGACAAAAAAAAAAAAAAAAAAAAAAAAGTGT
GTGTGTATGACTGAGTCACTTTTCTATACAATAGAAATTAGTACATTTTAAGTCAACTATAATTCTTAAA
AATTAAAATAAAACACGGTCATATTATAAATACTGTTTCGAACATTAAAAAAAAAATCTATCCACATTAA
AAAAAAATGTATTGTTTCGAATATCATATGGAAGTTCCCAAGCCAGCGACTGAATCCAAATCAGAGCTTC
AACCTATGCCACAGCTGCAGCAACGCCAGGTCATTAAGCCACTGTACCAGGCCAGGGATTGAACCAGGGC
CTCCACAAAGACAAGCAGGACATTAACCCAGTGCACCACAGAGG
>MSTRG.2004.1
TTGGCTCATAGCAGCCATGTGCCGTTCTGTTCGGCCTCCAGTGCTCCAAAGACTGCCTCTTGTCACTTCG
ACCCCAGTTTAAGAAGAAACACAAGCCACTCTTCAGATGACAAAGCCATTGACTGGCTGGGCATTCAAGT
CCTCAGCTCTGCGGAGCTGGAGCTCTTTCTGTGTTTCGAGTTTAGTGCAGCTGGAGACACGCTGCGTGAG
CTTGGCTGAAGGCCTCCCGCCAGACCTGGCTTGCCGCACAACCCAGCCAAAGAGGCAGCACAGCAGCCAG
TTAGCCAACAGCTGTCTGTCAACAGAATAAACGCGGTGAATGGGCAACCAAGGTCTGTCTTCGCCCCACA
CGCTGCCCAGTCCCCAGCCACAGCAAAGGCAGTTCCACTAAACAGCTTGCTCAAAATTCGATGAACGGAA
CCCAAGACTTGGAGACAGCAAACGCCACATGGAAGACTTGGAGGCAGAGACCATCAGCTCCGAAGTTTTC
TTGCCTGCACGGCAGGCAGACCTGTGAAACACTTGACCTCCCAGGACCTCTGGATCCCCTGTGATACATG
GAGATGTCTTAGTCACCAGCAAGCACACTACGTTAGGGATTCAGGCCAGCCTGCTGACTCCCTTTATTTG
AGTTGGAGTGGATCCACCCCAGAGGCAGGCAGCAGCTTGGGAGATGGATTATTGCTGGGTAAAGTGATAC
CCGGCAGCCAACTCCTGACGAGACGTCAGTTCTGCCCTAGGCTCTAGAACCCACACTGTGGGTTTAAGCA
ACCCCTAAAATAGTCCCAGCGAAAGTAAGACGATGATCGGCAATAGAACTTGGCTGTGGGGCAACTGGTT
CACTCCGGGAGACGCTAACCTGCAGAAATACTGTTTTAAGAGGGGGAAGGTGTGCTGGCTGGTTGAATCG
TTGGGTGATGACCCAGTTCTCGACAGAAAAAGGAAGTCGTGGGTGGGTTTTGGAAAGTCTTTGAATGAGC
GGGTCCTCTGCTGATTCATATATTTCACATGTGAGCCCAAAGTGGCCATCCCAGAGGTCATGTTACAGGA
AGAAAGTAACAAACATGCATACGTTTCCCTTTTAATATTCAGACATAGATAAATAAAAAACCATAAGG
>MSTRG.12073.1
TTTTAGGCCCACACCCGCAGCATATGGACGTTCCCAGGCTAGGGATTGAATCGGAGCTACAGCTGCTGGC
CTACACCACAGCCACAGCAATGCCAGATCTGAGCCACGTCTGCGACCTACACCACAGCTCACAGCAATGC
CGGATCCTTAACCCACTGAGCGAGGCCAGGGATCGAACCAGCATCTTCATAGTTCCTGGTCAGATTTGTT
TCCGCTGTGCCAAGACATGAACTCCTCTTTCACTTTTTTTTTTTTAATTGTCTTTTTATTTAGGGCCACA
CCCACAGCACATGGAAGTTTCCAGGATAGGAGTTGAATCAGAGCTGC
>MSTRG.1220.1
GTTCCCGTCGTGGCGCAGTGGTTAACGAATCCGACTAGGAACCATGAGGTTGCGGGTTCGGTCCCTGCCC
TTGCTCAGTGGGTTGACGATCTGGCATTGCCGTGAGCTGTGGTGTAGGTTGCAGACGCGGCTCGGATCCC
GCGTTGCTGTGGCTCTGGCGTAGGCCAGTGGCTACAGCTCCGATTCGACCCCTAGCCTGGGAAC
>MSTRG.22528.1
CCAGGGTTCCAGTGAGAGGGGACGGCGGCCCAGCCAAGGGAGGCAGCCAGAGAGGAAGAGTCTAGATGAT
TCCAAGGGTGGTCCATGGGCACGGCCTGCTGACAGATCAGATGTGGGGCGCCAGGGAGAGAAAGCAGCGG
CGGCGAGGCCAGAGCCACCAGCACGATGGAGGCAGCCAGCAGCAGCTCAGGTCCGCACTGGGTCTTTGGC
GATGCCTATGAGCAGGGCCAATTGAATGAATGGTGAGAAGGCGAAAGGGATCGGATTGCCTCTGCAAGAC
AGCCCGGAGCGGTGCAGGAAGCACAATGAAACCCAGAGCTGCGCCCGGGCACCTGTTCCTCCGAGCCCGG
CTCCCCGATTCGCCGGCACTCTGGTTCTGGTCCATAAGGGCTTTCGTAAACCCTGAATTCTCAGTAGAAC
CAAGGCCAGCA
>MSTRG.4084.1
AAACTCTTCTTGGCTCCACCTCCACCTCCAAGATCAAAGCCACACTTACAGCATATGAAAGTTCCCAGGC
GAGGAGTCACATCCGAGCTACAGCTGCCGACCTACACCGCAGTCCCAGCAATGCCACCGAACTGTATCTG
CACAGTTCACCGCAGCGCAAGGCCAGGGATCGAACCTGCGTCCTCATGGATCCTAGTTGGGTTGGTTAAC
CACTGAGCCACGAAGGGAACTCCCTGCAGTTCACTCTTGTCTCTGCCT
>MSTRG.18323.1
CTCAGCGGTTAACAAACCCAACTAGGATCCATGAGGACTCCAGTTCAATCCCTGGTCTTGCTCAGGGGGT
TAAGGATCTGGCATTGCCGGGAGCTGTGGTGTAGGTCGCAGACGCGGCTGGGATCCTGTGTTGCTGTAGC
TGTGATGTAGGCTGGTGGTTGTGGCTCCGATTTGACCCCTGACCTGGGAACTTCCCTATGCTGCAGATGC
AGCCATAATTTAAAAAAAGAAAGAAAAAAAAAGAAGGGCTGGTCCTAGAGGAGGCAAGCAGGCAGGGCCC
CAACCATAGTGAGATACGTCTGCTGCTTAAAGAAGTTGGGCAAGTGATGCTTTCCTGTTGGAATGGAACG
CACTTTCTTAAGCAGGCTCTGCTCCCCGCACCACTTAAGAAAAATGCGGGCAAACGTGACTGTCAGCATA
GACGTTCACAGGCTGTGCGCATGCAGTGTGGGTTTTGCACAGCGCTTCTCAATGTGGACTAGCCGC
>MSTRG.7556.1
GAAAAACCAAATGGATGTGAAGAGAAAAACCTGAAGAGTTTGAGATAAAGAAGTCTGGCTGGTGGAGTGA
GAGGTATTTAGGGCAAGCACTTTGGAACCACGAGCTGGGAAGAGGCAATCCGCAGAGCAGAGGCAATCCG
CAGACAACGGCTCTTAACACACTGAAGCTGAAATGGATGCAGGGAGAGACCAAAGGAAAAAGCAGAGAAG
GGAAGATGAGTGAGAAGAGTTGCCTTTAAATGGATCTGAAGAAGGTCACGCGACAGCGCGACATCCCCTT
AACCGAGACTACTGGGGCAACACCCACTGCATATAGAAGTTCCCAAGCTAGGGTCAAATCAGAGCTGTAG
CTGAGAACCTCCACTACAGCCACAGCAAGGTGGGATCCGAGCCATGTCTGCAACCTACACTACAGCTGGC
AGCAATGCCAGATCTTTAACTCACTCAGCAGAGCCAGGGATGGAACCCAAGTCCTCATGGATACAAGTGG
GATTTGTTACCACTGAGCCACAACGGGGACCTCCTCCTCAG
>MSTRG.12619.1
GGCCAAACCAATAGTCTCGCTGTTGGAGGGGGTGATTTGGAGAGCATCCTGGGAAGCAAGTCGTTTCTGG
AAAGCCGTGAGGGAAAACAAGGTGGCCCTGATTCCTCCTTCACTGAGAAGGGCAGCTCACACCATGGCAA
CTGGCTTCCACTGGATGAAGAAGCAAGAGAAGGCACAGCATGCAGAAGTTCCCAGGTCAAGGATTGAACA
CGTGCCCTAGCAGTGACAACACTGACTGCATCGTTAACCTGCTGAGCCACCAGGGGACTCTACATGAACA
TTACATTTAACCAGAATGTGTCATGTCTTTCATTATAATTTCAATTGATTTCTCTGTCTCTCTCTCTCTC
TCTCTTTTTTTTTTTCCCAGCTGCATCCATGGCATGTGGAAGTTCCCAG
>MSTRG.21519.1
AAGGCGATCCTGGTGGCCCTGTTCATTTTCGCCATCCTGCTCATCCTCTACGTGATCCTCTGGTACATCT
GCCGCGATGTGGACTGTGACCACGGCATCTGAGCGCCGGGGCCCCCGGGGCCCTCCGCGCTGAGGGCGCC
ACCTGGCCTTGACCTTCAGGGACGGACCGGGGAGAGCGGGGCCCAAGAAGCTCCGGTTGCTGTGCAGACA
TCCGTTCACGTGTCCTCCAGGTACAAGCCAAGGCGTCGGGAGAGCGTCTCCTGCGTGGGCCAGTGGCCTG
ATGAGACTCCCGTGCGGAGGGTCCGGTCCCCAGAGGTCAGCGTCCAGCCAGACCCCGGAGACCGGCCGAC
AGGCATGTCATCCCAGCTGCACTGTGGGGGCCCAGGGGGTTGACCACCTATGAGGATTAAGGCCATTCCC
CATCCCTCATCTTGCCAAGCCATCACCAGGCGGTAAGGACTCCTGGGCAGTGTCACCTCCGGGGCCATGC
TGGCATCTGTCACCTCCATACCTCCCTGGGGTCCCATCCCAGCCATTTCTGCCCGCCCGCCTGGCTCGGT
CTCTCCCGAGGTCACCGTCCGACTTCCCCAAGTGCATACTGTGACTCCCAGGGGGTCGAGGACCCAGCAG
GGCTCCCCAGTGGTTCCCGGCTAGAGGACGCCACCTTCAGATGACAGCATCCTTAAGGCAGGTGCACCTG
CGGCCTGACCCTCTGAACTCTCCGATGCAAACCCCAGTGCCCATCAAACTGACACAGCCACGCCCAGTGC
TTTCCGGCTTCCTCCCGCGAGCAGAGCTGACGCTCCTCGGAACACGCCCAGGGGACTCCCCACCGTCCTT
GTTGGCAGCTTACCCCCCAGTCCTTTTATCCGTCTGTGGCGGGGACAGGAGCAAAGAAGACTCCTAGGAA
ATACAGATCGGAGACCCTGCACACGGCATCAGCGAGATCTGGAACACTCGAGAAACCAAGCTAGTGTTAG
CTCTGCGTGAACGCTCAGCCAGGCAGCGGGCACGGTCCACGCGGGGTCACGCGGGGGACCCGCCCGCCCG
CCCCGGGCGCCAGCCGCAGAGGACTTGGGGCTGTTTGTTGGGGTTGTCGCCCTTCTGCTTGGTTTAACCG
TCGAGGGGCACCCGAGGGAAGACCCAGGTGGGCCTCCGCGGCGTGGGGTGTGCGTCGATCTGGATGAATG
GCCTCGGCAGTGGGGACCCGGCCGCGCCCGCCGCCCCCGCCCCCAGCCCTACCTGTCCGTGCGCGTCCGG
TGAGCCTTTTCTACACGCACGTCCACGCCACCATCGTCCTGTCCCGCAGGTGTCATGCACGGCGCCTCCG
TCTTCCTCGTCCCCACATCGCTTCGGCCCACCCTCCGCGTGGGGAGAAGCCGTAAAGACACAGCGCTGAG
ACATTATGGCTCTTCCAGAAAATAAAATATTTTTGAAACCGC
