# Supplementary material for: Comprehensive Analysis of the lncRNA–miRNA–mRNA Regulatory Network for Intramuscular Fat in Pigs
Source: Genes (Basel). 2023 Jan 7;14(1):168. doi: 10.3390/genes14010168 (PMC9859044; doi:10.3390/genes14010168)
Supplement: Supplementary file 1 [file genes-14-00168-s001.zip › genes-2044892-supplementary/Supplementary documents/Table S5. Prediction of DEM Target Genes and Their Intersections by Three Databases.xlsx]

## Sheet: targetscan
targetscan-PTGs
MTRNR2L11
ASGR2
LRRC17
TSPAN3
FKBP1B
BCMO1
GALNS
TAF13
MAGEB10
CTD-2162K18.4
DNAJA1
CXCR3
RAPH1
BDP1
MAT2A
CTDSPL2
COL11A2
EIF2AK1
UGT3A1
ABCA10
ORAI2
UBE2I
BLOC1S4
OXTR
H3F3B
BRK1
GABRG1
S100PBP
CTSO
TFRC
NF2
RAB36
ZMYM1
POC1B
NEK8
ERO1LB
CCDC117
FGFR4
GPSM2
LINC00999
ALDH9A1
ZNF837
C20orf187
CD302
KCNMB1
CCDC138
MBTD1
ZNF451
SASS6
C3orf33
AC024940.1
LMCD1
FAM19A4
PHF21B
WNT9A
CALU
ZNF805
SLC19A3
VWC2L
PNPO
E2F3
VASH2
PSMG4
TLK2
AFAP1
C15orf40
CCDC38
SRF
MST4
DAW1
ARIH2OS
IKBKG
POLR2L
WDR27
NAT8L
REPS1
TMEM26
KTN1
NTM
SURF4
CCL5
GTF2A1
AL645728.1
ZBED6CL
ABLIM1
ZBTB14
GLTPD2
ZFP69B
OLFM4
OR9Q1
PHOX2B
FSD2
NOTCH2NL
PLVAP
UBQLN4
C14orf23
HSF2
KCNE1
TIMM21
NGLY1
ZC3H7A
AARD
RD3
HAPLN1
DCBLD1
SLC7A4
TMEM125
LAT
GCLC
PAPOLB
LRG1
CLMP
SLC28A2
ZNF804A
FAM35A
JKAMP
PDGFA
FLJ27365
LY75
LY75-CD302
LMOD3
COX19
C10orf11
PDDC1
SFXN1
C17orf105
C10orf40
CCBE1
FAM177B
AC021218.2
PGAP2
KLHL23
SOHLH1
MEF2C
LINC00908
MATN1
LRRD1
IFIT3
GCN1L1
PAX5
LAIR1
DCTN3
SLC14A2
AC079210.1
PRKACG
TBX3
PAAF1
BLOC1S2
QKI
UBE2G2
RP11-770J1.4
AP001579.1
TMEM194B
POC1B-GALNT4
OR7D2
KPTN
AKAP2
LIMS2
MARCH1
LRRN4CL
SCRG1
PPFIA2
MPV17L
SEC62
CCDC30
MRI1
PALM2-AKAP2
KALRN
APOL1
SMAD3
SHROOM1
HPCAL4
ADAM12
MSRB3
NABP2
PHLPP1
IL12RB1
PFKFB3
IL1R1
CRKL
ZNF484
ISG20L2
PRUNE
PPP3CA
NME3
BIVM
TMED4
FAM9C
RBM43
L1TD1
MLEC
RDH13
STK38L
PIGR
PER3
NFAM1
KIR3DX1
PARVA
TMEM38A
G6PC
ARHGAP10
AFTPH
TEKT5
PLCXD1
CYCS
ZKSCAN1
WDR92
TBC1D1
FAM101B
GPR114
RAB27A
RBPMS
SPATA5
CHMP6
MAFF
TNIK
COX7B
FAM184B
KIAA0319L
RUNDC3B
CKS1B
SESN3
FBXL22
EXOC2
ZNF660
TBC1D10B
RUNDC1
SLC22A15
ITPRIPL2
DBR1
ZNF91
CHRNA4
PLA2G2D
VPS8
ZNF514
ARL10
KIAA1217
LPL
IFNLR1
RAB3B
IQCG
THEM4
ABCC5
DYNC1H1
AQP2
AQP7
STX17
ARMC5
HOXA3
ZNF677
ZNF682
PRDM13
POP1
SLC24A4
RINL
LRRC49
GDPD1
GRINA
FAT4
SULT1C4
GRAMD3
NMT1
CDCP1
STAT3
C21orf91
GNL3L
SDHAF1
UVSSA
BCL7B
PPFIA1
FAM83G
NUPL1
UBE2QL1
TXNIP
PLEKHG4B
RGS14
TIRAP
GATC
KIAA0430
ADARB2
XKR4
SV2C
KIAA1257
MFSD9
TPD52L2
ITGA9
C5orf45
SLC26A4
HLA-E
POU6F2
BSND
ZNF844
IL17RD
B4GALT7
BIRC5
MAVS
DZANK1
RSAD2
AL021546.6
MON1B
ATP6V0D2
ANO2
ZNF3
AASS
KREMEN1
AP000708.1
FAM81A
TAF1
CYP1B1
FAM83F
CCDC141
MYLK
ICA1L
GNG4
YDJC
SLC35B4
CCNF
FAM182B
RUNX1T1
POGK
GAREM
GRK4
AP2A2
SLC24A1
CR1
AC010336.1
PFAS
TRPV2
PRTFDC1
CNNM2
KIAA1143
GTF2E1
MACC1
GALNT4
DSCC1
ZNF749
AC079602.1
ZNF275
ZNF556
FFAR4
FRRS1L
EDEM3
PLD5
GSX1
CCDC102A
AP3S2
ITGAX
KIAA0040
ZNF687
CPT1A
KIAA1919
WDR55
CRY2
DCAF7
PAFAH2
WDPCP
ZMAT3
LRRC58
TBC1D16
GUCA1B
ZNF589
U2SURP
RAB21
SMAD5
DGCR2
QSOX2
TAS2R5
ATP6V1A
LYRM7
IREB2
PI15
GCAT
CHMP7
IKZF1
C12orf49
CUL5
GNB5
FAM178A
NCAM2
PYCRL
RBM41
CLUH
FAM109A
C15orf38-AP3S2
PIGM
ALDH1L1
LRRC4
GBP4
CTD-2368P22.1
PTGDR2
GRPEL1
HRK
LDLR
NUAK1
KIAA1875
ZNF652
JHDM1D
PGAM5
GGA3
SH3PXD2A
PRPF38A
TAF1B
KLHL30
PLXDC2
CWC25
IQGAP1
PANK3
APOL6
ZNF487
VPS39
ETF1
NOL9
STPG1
UEVLD
HAPLN4
PANX1
DDA1
FOXK1
LINC00346
XKR7
ATP5G1
TET3
AGPAT5
GAB2
DDX51
DIEXF
LYNX1
KCNH6
PPARGC1B
WNT2B
ARPP19
ACER3
KCNJ14
CACNG7
RNF44
PRKCB
COX15
ARSE
B3GALT5
PPP6R3
DTNA
C19orf26
AGPAT4
SGPP2
HSP90B1
PCDHB11
KIAA1244
HIPK2
PTK2
TAF8
TONSL
BTD
SAMD12
TSNARE1
LPP
FBXL2
RABL5
ZNF461
ZNF460
ABL2
LRAT
DMRTA1
TLR3
TMEM39A
PDE11A
PSMB2
SPN
CSE1L
NPY4R
ZNF207
TNFRSF1B
ZNF730
ALDH5A1
ZSCAN22
ZBTB6
CEP104
PPP1R12B
ST8SIA1
ZBTB8B
ESCO2
PROSER2
DCUN1D1
SYT15
LETMD1
TTC38
ACAP2
SPPL2A
SPTBN2
GBA
TBCK
SMURF2
DUSP3
SNX13
YY1
MTR
ACBD5
BRAP
LZIC
CHST3
ATP10A
TERT
WDR70
APLF
REST
PSKH1
KLHL21
PEX26
DGKE
RNF8
RNF170
TTC39B
HEXA
FBXO48
ZDHHC3
ZNF726
CHERP
UBL7
PHLDA3
IFNAR2
ZNF471
KIAA0319
SNIP1
HMGB1
SNAP29
ABHD15
UBIAD1
TRABD2B
PGP
C19orf55
NAA25
AC018755.1
ZBTB25
C2CD2
PXDN
DENND5B
VANGL1
ZNF792
ERC1
SLC35D1
MMP16
SLC12A6
ACTR8
METTL20
GABPB2
TSR1
DPP8
MANEAL
ANAPC16
TBRG1
ZFP30
NOS1
ZNF845
FBXO25
ZNF283
FZD3
CTPS2
ANKRD12
KCNJ6
C21orf59
KIAA0226
FEM1A
SEMA4F
NXPH3
ST6GALNAC2
FAM105B
IMPAD1
SHQ1
EIF3L
BAZ2B
FAM84A
ANKRD33B
SLC4A8
RRP7A
FAM63B
FBXO41
ZXDA
XPNPEP3
FAM198A
TRAF3
CENPI
RAB10
ADAP1
TRIO
HEATR1
NOL10
MAPK1IP1L
TPGS1
OXA1L
NSA2
CRISPLD2
PRPF40A
IKZF3
GLYCTK
FAM230A
GXYLT2
RWDD1
KLF8
SBNO1
STOX2
TEP1
CTH
ATG4B
SMG1
STON2
DPY19L4
MYPN
SEMA3E
RBM3
NFAT5
LHFPL2
FRMD4A
LDLRAD4
ZNF485
LMNB2
C21orf58
NRDE2
SOX11
FRK
MGAT4A
CDHR5
ZMYM6
VPS4A
ATF6
C17orf75
GTF3C6
RIMKLA
RPL14
CCDC113
FMN1
RNF41
STX11
ALDH6A1
CRTC1
RGP1
TPRA1
PGPEP1
FAM58A
CEP164
SOAT1
ISPD
NFRKB
ZDHHC24
LATS1
C12orf52
AMD1
MLXIP
ABCG8
TTLL12
MEMO1
MICA
TMEM241
TPCN1
IGF2R
KSR2
LNPEP
RAB11FIP1
SEMA5A
MIPOL1
EML1
PTPN14
CEP68
KIAA1549
LETM1
USP6NL
ADAMTS4
KIAA0101
FAHD1
TSKU
CAND1
MSANTD2
ABCG1
ATPAF2
ADARB1
IPMK
CDH7
ZNF555
CALCOCO2
CYTH2
SLC25A16
FBXO6
TPGS2
SMAD2
DNPEP
RPS14
UBA6
WDR12
ZFAND5
SLC25A33
SRI
GTDC1
VPS18
PDIA4
ERCC6L2
NKRF
RPL34
DNAJC21
CDC42BPG
SLC22A3
MAPK8IP2
XPR1
RNASET2
CERS4
PPM1L
KIAA1551
RNF19B
ZNF639
TOMM20
AK1
C5orf55
CFD
RNASEH2B
SLC35F5
TMEM98
TTL
NABP1
MTHFR
PLAC8
LRRC27
C12orf5
GSDMB
PSD3
DOCK11
ODF2L
FAM83D
PGK1
FGFR1OP
TP53RK
SLC30A5
LRPAP1
GPR37
SLC35C2
PLEKHG3
PELP1
ATP5A1
C2orf68
VLDLR
MRPL17
TXNL4A
TNFRSF10A
NAGS
SIK2
ALKBH1
TPCN2
SPECC1
OTUD7A
DDR2
KLHL5
MMS19
ARHGAP20
MTG2
RBM23
NUDT21
TGS1
ZNF48
ERG
DNLZ
ZNF526
CNKSR3
CMBL
PHKG2
CD248
ABRACL
NOLC1
SHROOM4
ZNF423
TBC1D15
CPE
BRMS1L
RPL13
GDAP2
ARHGEF1
USP3
LRRC1
DNAJC10
C4orf32
BFAR
DHTKD1
NDUFV3
SP3
FANCM
INPP4A
DDI2
MTO1
COX20
PDK1
AEN
RPP30
MGLL
ZNF516
YIPF4
FADS2
MAP7
NEK9
TACO1
TMEM106B
BNC2
ZMAT2
TIMELESS
CDX2
COX6B1
ALG13
PRR13
DOCK7
KIAA1429
RNF149
LY6K
COMMD9
CTDNEP1
ZMYM4
TECPR1
XPO4
GINS4
NINJ1
ARL6IP6
KARS
IDH3A
RBMS2
PRMT6
ACOT2
TIMM10
MRPS23
CNNM3
BAG1
RNMTL1
EIF4E
VEZT
SLC47A1
SPIC
TTC13
ZNF581
OPN1MW2
IDO1
AGBL5
CDNF
GPX5
DUXA
LDHA
OPN1MW
BTN3A2
CAPZA2
DDX4
FCAR
SLC10A6
ZNF322
CABP4
FCN2
TTPA
NSUN3
B3GNT6
RPL5
FHL5
GRWD1
ZNF843
CD84
CCS
CTD-2545M3.6
SPIB
RARS2
AGAP9
LILRA2
CFHR4
CBX2
ACADL
METTL24
SHMT1
ISY1
ELK1
GEMIN8
POTED
KLHL28
GTF2H5
SHC3
ZNF8
RAD51
SMTNL2
BRIP1
WIZ
YIF1B
SVOP
NQO2
ABCB11
ZNF417
BCDIN3D
SENP7
FTL
GPR56
ESRP2
DDRGK1
LRRFIP1
S100A16
FREM2
PPAP2B
FTO
MRRF
PATE4
PDLIM3
MBNL1
KCNK6
MAP2K6
EML4
PIAS2
RBM14
NAA50
FAM84B
POLD4
ACOX2
CA12
ALDOA
SURF6
CCNO
SSPN
SPTBN1
PCDHB14
CALR
XBP1
PEX16
SLC25A4
RAG1
GPR183
ZNF140
PANK1
CACNA1C
FUS
SRGAP1
CYP27C1
RFXAP
PLEKHB2
MASP1
CLIC4
SLC52A2
PRKRA
NICN1
AC002451.1
ST6GALNAC4
P4HA1
FUNDC2
CLIC1
RBP5
CCNG1
EPO
BAI2
TBR1
PIGS
G6PC3
ZNF827
DUSP4
CD320
SLC25A34
FOXK2
SLC1A5
RIMS1
SLC7A1
PDK4
NPEPPS
MICU3
CCAR1
IGSF5
PIP4K2A
GRHL2
GALNTL6
SLC41A1
CLIC5
SSR2
PEG10
KDELC2
ADSS
C20orf112
DUSP2
FKBP5
MAF1
ANKRD13C
NT5C3A
CCNYL1
CANX
MMGT1
SUCLA2
BRPF1
ARL2
NOD2
CHMP3
RNF103-CHMP3
CALM3
SPRY2
FOXP2
CPEB1
OCLN
RP11-181C3.1
SLC25A51
HNRNPU
CTNND2
TBC1D22B
CS
KIF5B
AC137932.1
ARFGEF1
HECTD3
DENND2C
KLHL18
SMARCD1
PLAG1
ZNF668
KCNJ13
PLXNA2
MEIS2
GCNT4
BCAT2
NPAS3
SLC13A5
SLC39A8
KAT2A
SORT1
SLC25A29
STX16
UBE2G1
CCDC97
TEAD3
GNPDA1
STK24
H1F0
RGMA
CTDSPL
SERP1
RALY
FOXO3
NDRG3
USP53
AKAP10
SLC9A6
IHH
CALCOCO1
DAND5
MYO9A
LRP10
MOSPD1
EGLN3
NEGR1
BOD1L2
IL1RN
G3BP2
ATP6V1H
ZBTB41
DEDD
HIF3A
SORCS1
CDC42BPB
FUT8
OTUD7B
CBL
ADAM10
GALNT1
DLG2
SESN2
CLCN6
RRAGC
LARP4B
VAMP3
TFE3
SPOCK2
IL18BP
SLC35A4
CDC25A
RAD21
GIT1
PDE7A
HHIP
PITX2
AGO1
ESR1
SP2
DR1
BACH2
PLEKHO1
SATB1
LAMC1
USP46
ANKIB1
GPR107
RASSF5
MLLT1
KIAA0247
FGF1
ARHGAP32
PAK3
WHSC1L1
POLR3D
PKM
CCDC9
GREM2
MGAT5
FOXP1
LUZP1
CREB1
KDM2A
SOX6
RBM47
NHSL2
CADM2
TP53
BRWD1
SMYD4
CCRN4L
GATAD2B
DLAT
XIAP
PCDH7
BHLHE41
PIGV
LRRC14
RAP1GAP2
TFDP2
SLC29A4
ERBB4
PXMP4
POMT2
PTPRB
EVC
BEST1
CCDC6
ZNF703
OBFC1
MRPL3
C18orf32
DICER1
ACP1
STRN
RPL17-C18orf32
MEF2D
ECE2
NIT1
DERA
SCP2
METTL1
KLHL2
MSH3
KRTAP13-2
TMEM135
MNX1
PPP1R3C
NDRG1
DNAJC1
ZNF347
TRUB2
CPNE3
ARMC10
FBXL14
KIAA1671
EXOG
BZW1
LRIT2
PQLC3
FAM26E
OR2H1
BMP4
ANKHD1
MED22
RHOQ
NKAIN2
C2orf83
JAG2
CLC
AC006455.1
FAM47E
RALGPS2
AL117190.3
CRISPLD1
ZSCAN32
CAPZA1
CRH
HIST2H2BE
PIFO
HIBADH
PTP4A1
LILRB5
GYPA
NMNAT3
ACSL6
ZBTB7C
SFTA3
STOM
LSM11
C6orf100
LENG8
GNA13
RASEF
C14orf1
CAPRIN2
UBALD1
SLC25A32
METAP1
CLEC4E
DKFZP779L1853
FGF5
OR52A1
IER5
TBPL2
ALOXE3
FDX1L
ATP2C2
GABRA1
PTPRN2
PCNP
CEP41
FBXO27
ANLN
SCRN3
FBXO47
DGAT2L6
AC124890.1
EREG
MS4A1
ZDHHC22
RAB40B
MYH14
TRIP11
HLA-DOB
PABPC5
CBR1
ADAMTSL2
IMPG2
RNF222
PKLR
TSFM
RP11-156E8.1
G3BP1
IFIT5
RNF207
MARCH10
ZNF728
ZNF595
GATS
STEAP2
RP11-192H23.4
DFFB
RXFP1
CAMKK1
ATP11C
SEC61A1
DCN
TMPRSS11BNL
ZCCHC3
TMBIM1
CHRDL1
SMARCC2
CCR2
NLRP5
RGMB
TP53BP2
ZNF185
PTPRK
TMEM217
PHACTR2
SYNGR1
NIN
AKR1B1
DDHD2
DCAF4L2
ZFC3H1
ZNF267
EDIL3
TMPRSS9
NIPAL1
ATG16L1
WBP2NL
SLC35E2B
OVOL2
RPS17
DIO2
RPS17L
SLC26A2
OGN
SERF1A
SERF1B
ZNF717
PIK3R2
ST6GALNAC1
TSPYL5
CNTNAP2
NDUFV2
NUDT5
KDELR3
PRELID1
VAPB
KL
ZKSCAN7
STS
ZBTB42
ARHGEF9
STK19
RILP
NMUR2
PRND
TMEM91
ZMYND8
AKT3
SEC24A
GPR26
FAM174B
SUV39H1
BAG5
ATP2B4
ARHGAP44
MLX
GSTO2
EIF5AL1
GHR
RIC8B
SLC2A3
CD2AP
TFCP2L1
SYT14
C22orf26
MAGI1
MYRIP
PTPN5
FZD8
ADAMTS16
SLC31A2
GSTM4
ATP8A1
ALX4
SPECC1L
MYO5C
C3orf70
FOXO1
MPP5
GCNT2
NCOA3
ETAA1
ZNF821
GNAQ
CRX
BBS5
TNKS2
MKL2
PMFBP1
RTN3
ZFAT
NPFFR1
GALNT15
BLOC1S6
ST6GALNAC3
DHX40
ABHD17A
NOTCH1
DMBX1
AC002472.13
DRP2
PIBF1
C6orf211
VAX1
NRCAM
TMEM107
NPLOC4
UTRN
MRPL27
PTPN2
LRRC8B
SYNJ2BP
ZNF519
TECTA
EIF3J
C1D
PPP4R2
BTN2A2
SMC2
GRM1
TSPYL4
SOX4
ZBTB5
OSBPL6
KIAA1614
ITGB6
MAGEC1
ZNF623
PTOV1
CHRNB2
SLC25A23
SERTAD2
ZBED1
CLIP3
IL6R
QTRTD1
DIRAS2
GRM5
ARHGAP5
BRWD3
PARP2
EXOC7
SFT2D3
CD93
UNC5B
BDKRB2
HEPH
DIAPH2
ZNF518B
ITGB8
TOX4
AGO4
RADIL
DUSP7
SFPQ
SLC41A2
SS18L1
ISL2
RNASEH1
ATXN1
SETD7
PABPC1L
ENPP1
AJAP1
NPTX1
MPLKIP
BEND4
RREB1
FGF2
FBXO28
NAA40
TRAF3IP2
UBE2J1
RCOR3
PDXDC1
PPP1R16B
BTNL9
FAM86A
ZBTB16
ZBTB46
C20orf194
ADIPOR2
KCTD16
PNPLA3
THSD7A
ATP1A2
ZNF70
ACSBG1
ASB1
ARHGAP26
PTGER2
EXPH5
HMG20A
NEK6
JMY
NAPEPLD
C2orf49
ELL
ZNF831
AMACR
BMP8A
WWTR1
EMILIN1
IKZF2
IPO8
SAMD8
SPRY1
ZNF793
POLR1A
TMEM194A
EFNB2
SIDT2
RAB30
CRAMP1L
IFNE
NHLRC2
ZNF527
CTNND1
ENOSF1
EHD2
FSD1L
ANKRD49
PARP8
HEXIM1
TUBGCP4
GLUD1
KCNQ3
FRS2
CLEC16A
SPTLC2
CYLD
GLG1
RIMS2
LRP6
ZFP82
ZBTB24
ATP11B
UBN2
TNPO3
SLAIN2
MKI67
CLCN5
ADAM22
ELMOD2
NIPSNAP3B
NPRL3
ANAPC5
EPG5
RHBDD1
SDAD1
SLC24A2
FAM120B
TCEA3
SIM2
ROCK1
B3GALT1
PHKA1
NDFIP1
ATP6V1C1
STAT6
SLC16A10
GTPBP10
MESDC1
RXRA
ZDHHC14
KLF2
ZBTB4
ZSWIM5
RP11-664D7.4
RAPGEF3
RAB14
NANOS1
PRDM16
STRIP1
SLC5A3
STAM2
AGTPBP1
COL11A1
C2CD4A
GNPAT
CPSF2
MYO6
CARHSP1
PTPRT
CLPB
ATP5F1
ANKFY1
AHCYL2
NIPA2
SLC25A18
TARSL2
FAM3A
DZIP1
AMN
CAPN7
MCL1
CEP89
CRTAP
LEAP2
ZNF326
ANKRD9
DDHD1
IRF6
NDUFB9
KCNK1
HNRNPLL
OPTN
TMEM120B
POLDIP3
METTL10
SCN9A
FAM114A2
LEPROTL1
TMEM231
MGST3
SPOPL
STMN1
CRNKL1
PCF11
MINPP1
HNRNPA0
NUP37
OCIAD2
ARL3
COL9A2
ALDH7A1
AHSA2
CDR1as
ARHGAP29
ENAH
NUP88
RBP4
SESTD1
GPR174
CLCC1
ANKRD17
LHPP
SLC35E2
FMO3
BEST3
DDX3X
GABRB1
PIN1
OLFM3
ARGFX
NAALAD2
PF4
FIGNL1
LUC7L3
NLRP9
ZBTB20
NCL
ZNF611
TGFBR2
DNAH17
TMEM59
MARCH6
SLC2A4RG
ADH7
SNX7
ABCC1
HCN1
TNNI1
ITGAV
ACVR2B
CELF6
ERCC8
PKIB
HSPA9
FUT11
SAMSN1
YAF2
ARHGEF33
ALDOB
PPP1R14C
ST8SIA2
SYNC
ENOX2
RGS5
EXOC8
PSG9
ADAM17
PPM1A
YAE1D1
GKN2
VTI1A
FAM184A
LRRTM3
BRIX1
SPATA2
ETV6
RORA
RBM26
TRAF3IP1
SPRED1
EPB41L1
SFMBT1
ADD3
WWP1
COPS8
DCLK1
EMC3
ZNF33B
CREG2
AGO3
IGFBP5
THOC5
FGFR3
DNAJB12
CEBPB
ZBTB8A
ZBTB10
FKBP15
KIDINS220
PTPRC
P4HA2
STAM
CXCL5
HIATL2
ZNF562
MAP3K12
TXNL1
SPPL3
SLC35F6
BTBD1
CACNA1G
SLC30A9
RP11-386G21.1
TRPM6
TNFSF9
NPPC
SMAD6
CYP4F11
TMEM161B
LRRC63
MYF5
BLZF1
VEGFA
KIF27
ALG10B
PLN
SPO11
FBXL4
MOB1B
MAST4
IFNA21
FABP2
TECRL
CTC-241N9.1
CHI3L2
FRRS1
TCEAL1
MTBP
RAB38
SRGN
ZIC5
PLBD1
OR2L13
NTF3
LRRIQ3
EDDM3A
CHRDL2
FUT9
CSRNP3
CLDN11
ZER1
PIGY
CNPY2
INO80D
WDR17
C21orf54
C16orf80
FAM72C
WASL
IFNA4
LSM6
BTBD19
BMP2
C2orf76
IFNA17
GMFB
HIST1H2BC
MRPL32
IFNA16
MICB
ZFP36
DSG4
CXCL12
BHLHE40
MEI4
NOX3
AC132872.2
ACYP1
TMEM14C
NECAB1
IFNA10
SPRYD7
FGF18
RIOK2
CNRIP1
PAK1IP1
APITD1
SCML1
KBTBD3
HESX1
FAM150A
SSH2
NDUFA5
FAM72B
FAM72D
FAM72A
MEF2A
ZBED3
ASB11
CSF2
CRTC2
XKR9
KIAA1430
PRKCD
SUCNR1
FAM134B
AC106876.2
OSTN
ITIH2
PRIMA1
CSN2
CLVS2
SCCPDH
KCNJ3
TTC32
EPB41L2
SBDS
CCDC91
SPDYE3
NCK2
LYAR
IL15RA
RPF2
SLC2A13
C1QL3
RC3H1
PRRX1
TBCA
ZNF214
PRR16
SSTR1
TBX4
FKBP14
CCNH
SNX14
MARCH3
CSNK2A2
ZNF506
BTG2
ANGPTL5
ZNF66
ZSWIM6
ESYT3
PLAGL1
PCDH10
LYSMD2
KLRC1
ROCK2
C16orf87
KCNE3
ANXA1
IL22RA2
TM4SF1
RNFT1
CADM4
CFHR3
CXCL14
SPDYE1
MOCS2
ZNF599
ATP4B
CCL11
GPX8
AC107021.1
FGFR2
GLRB
EVI5
FOXJ3
FLJ00388
TOB1
DIAPH3
MYOT
MYOZ2
BRD7
RAD54B
SPRY3
ZNF680
SNRNP48
C5orf54
ARFIP1
IL4
KB-1980E6.3
ZC3H6
CCDC126
ACADSB
PTER
MYADM
SNCA
GRXCR1
SPRR2F
RP11-738G5.2
MMP13
KPNA4
KIF18A
PATE1
KRCC1
ARL6
FLVCR1
HSPB11
SPRR2A
PTP4A2
YIPF7
PANK2
WIF1
FKBP1A
NHLH2
CCL2
PTEN
LYSMD3
RPS7
KLRC4
KCNH5
ZNF365
SGPP1
SPRR2D
SNRPF
GTPBP2
VENTX
SF1
EID2
SHOX2
EFNA2
TMEM196
FKBP1C
LHX1
PREX2
PEX3
HACE1
CDC26
PCID2
PURG
SERTM1
MSH4
BTF3L4
ADPGK
C8orf34
CENPK
MDH1
RGS21
AGTR1
GALK2
FAM60A
C9orf66
TPK1
PLSCR4
PKIA
NOP16
C1orf53
PHIP
ATP6V1G1
IDUA
NPTN
SYP
RASSF6
C5orf27
NR4A1
POU1F1
C5orf28
MBLAC2
CCL15
OR8D4
FBXO43
HTR2B
APCS
PTAR1
CCDC12
CREBRF
BOLA3
KCNK15
RAP1A
XRCC5
ANKRD66
FBXL16
ARSK
NDUFB5
SUCLG2
FAM173B
DEPDC1B
PYURF
ABHD10
MRPL22
UBE2T
ANXA5
ETS1
ADH1B
MKRN3
STARD13
DENR
VIM
BET1
FGF16
CEP152
RPL38
SMAD7
BMP5
CLRN1
WBP2
KLF7
STEAP1
C3orf55
FMNL2
C1orf110
HPRT1
BLOC1S5
CDC42EP3
CYB5A
RPL23
ZNF273
FAM183B
PABPC1L2B
ST8SIA4
UBE2H
SP140L
TTLL7
BRF2
C1orf52
PLS1
NPY5R
MED7
FAM227B
FAM46A
GPRIN3
PUS10
PPP1R1C
MTERFD1
CBX3
MRPL42
OPN3
NEUROD1
SH3BGRL2
GSKIP
LRRC18
PTGER3
C15orf59
ZNF567
IGFBP7
SEPT10
PTPRQ
[truncated: 15,787 more rows]

## Sheet: starbase
starbase-PTGs
TNFSF12
PFN2
PCDHA11
C10orf137
EGFR
HKR1
GMFB
CUX1
TSHZ3
RXRB
NTNG1
ST6GALNAC4
NDRG3
PSME3
SLC10A3
GPD2
PAPOLA
NRM
NAGK
ASAH1
ORC2L
ZFAND2A
PPARA
KCTD7
MEX3C
SOX9
SLC11A2
POLR3F
ZC3H10
LCOR
NAA50
MGRN1
TNPO2
DNAJB1
MARK1
PPFIBP1
PITPNB
ERAP1
FEM1A
PTTG1IP
NANP
C4orf3
MAP7
CMTM4
UBN1
POU2AF1
MLLT1
DCBLD2
CLCN3
PRKACB
NDUFA9
C10orf18
PCDHAC2
IKZF4
COMMD8
DDAH1
MDM4
FAM104A
ACTL6A
DNAJB9
KDM6A
RNMT
CAV2
ZFP91
SLC9A1
UBE2E3
FGF9
BCAT2
COX7A2L
SUZ12
ANKRD50
LOC100129827
TMEM209
B3GNT5
LMO4
LCLAT1
HNRPLL
DICER1
CTDSPL
ZBTB44
GALNT3
NDUFS3
SLC6A6
C17orf80
FUT8
SIN3B
ZNFX1
RUNX1
C10orf58
S1PR3
FRZB
NOL10
GNAI1
MYO9A
CCDC43
ZDBF2
WDR67
OTUD4
POLR3D
ANKIB1
PCDHA2
CCL1
TPRG1L
NHLH2
C11orf30
KIF11
DDR1
DDX3X
KIAA0562
SIRT1
KTN1
ZNF322A
KIAA0494
PSD4
GDAP2
UBE2Q2
NAPB
SPARC
FOXO3
C17orf48
ZNF280C
SLC25A26
SUSD2
MBD6
EIF4EBP2
SMC4
YES1
ZNF324
FXR1
BTAF1
PDCD10
PNLDC1
STAM
HIVEP2
HIAT1
SFRS2IP
CREB1
44623
LSM14A
GGA3
RHOH
GPBP1L1
BIRC5
PSEN1
EZH2
FKBP5
SC5DL
AP3M1
DYT3
ZNF213
IKBKB
AGPAT1
NEDD4L
SNRNP27
PTCH1
MBNL1
COL4A5
PDAP1
PLEKHB2
SEL1L
BCL2L11
DYRK4
SLC35A4
PLSCR4
CFL2
C9orf40
INTS2
IFNAR1
FAM46C
DR1
TOB2
LOC389641
DMD
C8orf45
EIF2C1
PITX2
OAT
NKRF
LONRF1
HIVEP1
MAP1B
NFAT5
ZCCHC14
C10orf118
MTAP
TRIP11
ASXL2
MAMLD1
DSG2
MAP3K3
C10orf76
TMEM143
TSPAN12
C10orf140
C22orf29
SLC25A10
FBXO34
SMG7
ZNF24
PLEKHA5
44806
CMIP
ZNF668
EMP1
NT5E
SORT1
C1orf63
LASP1
GPNMB
PRKCQ
FZD6
CALM3
ATF7IP
LGALS8
CCNF
TRAF4
TNFSF9
ZNF236
GREB1
IGFN1
PARVA
HEATR5B
PIGB
SSR2
ANO6
RNF138P1
PGGT1B
RNF26
GLCCI1
ETV5
ROD1
XPO4
KIAA0664
CNNM2
NOP56
RPS27A
C20orf72
OXA1L
CEP55
LMNB2
RRAS2
CD83
TEAD3
GRPEL2
ZNF540
TRAF5
TGFBR2
ADAM10
COQ10B
ERO1LB
IPO5
ATP1B1
G6PC3
THRB
FBXO17
C4orf46
ARRDC3
SLAMF7
CYBRD1
UBR4
EMR2
APH1A
ZNF142
ATXN1
VPRBP
NPHP3
KBTBD6
SLC7A5
DFNA5
SLC25A24
TRAPPC3
ZNF417
ZNF518A
HSD17B11
CNOT6
ABCF2
CPA4
MAP7D2
FOSL2
SLC16A6
PRKRA
MTP18
RABGAP1
LSM12
DHFRL1
FDXACB1
NELL2
STXBP3
PTER
SFRS7
PTDSS1
MCTP2
PDE7A
FAM120A
FYCO1
TANC2
LTBP2
DCTN5
HOXC13
ACTN1
GATAD2B
BCL2A1
ZDHHC21
GABBR1
DIXDC1
TIAL1
SNX13
SMARCAD1
TP53
NECAP1
RNF24
TRIM44
SSR1
UBA3
PURB
FRAS1
CLIC5
RPP30
HADHB
STX7
ZDHHC8
ABHD2
KLHDC5
PAICS
SHOC2
TNPO3
SLFN11
SPRY2
TXLNA
DLG4
PCDHA8
CPD
NTN4
SFRS2
USP8
SR140
NEK9
B4GALT2
CKAP5
AKAP2
RIPK4
KIF16B
PHF6
FBXO8
ERH
DLAT
ARFGAP3
ZNF282
LOC729852
CD164
C15orf57
TMEM9B
TMEM87A
RBM7
CEBPZ
NUDT12
MAPKBP1
FBXL20
KIAA0528
STRADA
POLR1A
SLAMF6
SP2
LUC7L3
PTPDC1
KLHL12
HIF1AN
BAG5
H2AFZ
LZTS2
CLPTM1
GIPC2
DUSP5
NHLRC3
CWC27
SEC22C
GOT2
RNF5P1
HMGB1
WDFY1
MAL2
SPOPL
ATP2B1
PTPN1
CCNT2
ZDHHC7
TET2
MLKL
ZMIZ1
XPNPEP3
HEY2
CREBZF
TMEM30A
SLC30A7
CDV3
KIF2A
LRCH1
AGMAT
MMAB
MFSD1
SMUG1
ZNF326
HP1BP3
FAM160B1
C20orf112
ZNF584
NAV2
PKM2
HELLS
POLR3K
NCAM1
HECTD2
BNIP2
SLC39A10
DAPK1
SHCBP1
PWWP2A
CHMP7
LBR
PLSCR1
SMARCC1
ZNF813
MYH9
NOSTRIN
AGK
SLC2A12
SNX9
RYBP
C18orf25
MBTD1
PAG1
ACCN2
FAHD1
TMED9
ZKSCAN1
EPHA4
IPO11
SLC7A1
DCUN1D1
PPP1R12B
SP1
GPR137B
TMEM127
C10orf88
OSMR
CEP164
GREM2
XPR1
ZNF26
HIATL1
WNT5A
TPD52L1
AP2A2
CD59
APC
DOCK5
DOCK8
ACTA1
FNIP2
ATP6V1A
RAB3GAP1
SLC35F2
CLSPN
BATF3
TBX3
EDNRA
OLFM1
SRGAP2
C14orf145
DGUOK
FIP1L1
MTERFD2
ZNF248
RBM47
STAT3
RAB35
HOXB9
C15orf42
GIGYF2
NDRG1
KIAA0174
SLC12A6
BUD31
ZDHHC24
ADPGK
C8orf31
YTHDC2
LIMS3-LOC440895
CSNK1G3
DDX19B
DDX20
FBXL5
RAVER1
GTSE1
PDXDC1
SERTAD2
SAMD8
ADO
CCDC82
MTMR12
RPP25
SPRED1
C5orf35
USP46
ACTR1A
RASL11B
KIAA0802
SRF
ACADSB
PEG10
MSN
RBM39
ATP6V1D
RNF103-VPS24
MAPRE1
POP7
MTPN
TMEM50B
ADAMTS5
ZNF627
MPRIP
KLF6
DNMBP
DNER
SMURF2
MOSPD1
CCDC127
STRN4
KAT2A
LPAR6
XPNPEP1
MRPS36
TGFB1I1
HOXD1
OLA1
NUP43
CCDC14
SORL1
C13orf27
SLC25A5
FUCA1
HS3ST3B1
PCDHB12
ZNF638
ARHGEF3
ERLIN1
MAST2
CANX
MKX
NIN
NCL
ARHGEF10
ADAMTS10
TRAPPC4
AKAP11
TULP4
ZNF507
NET1
B4GALT5
CAPNS1
THUMPD3
ILF3
TMEM48
SCP2
BIRC6
CREM
ODF2
YWHAZ
BCL2L2
CCNG1
MED13L
YOD1
SH3PXD2B
CCNYL1
RBBP9
BCKDK
CCDC97
MXRA7
CCDC68
TBC1D22B
UBTD2
CSTF1
GNPAT
ZNF33A
CRLF3
ORC3L
LRP12
MYO3B
LRP10
BTBD7
ANK2
ZNF827
SOX11
ZNF709
VOPP1
NRXN3
PHF23
ESYT2
CELF2
EFNB2
PLIN2
UNC5D
MFN1
PREB
IQGAP1
C13orf23
RFK
RASSF9
ZBTB33
MAN1C1
QKI
RELL1
FZD10
KIAA1949
SRC
MKNK2
UBE2L3
TSC22D1
VIM
DCTPP1
GNA13
SLC38A1
MTMR11
PCDHA5
CHST15
COLEC12
GNPTAB
BTBD10
RALY
RDH10
PANX1
CDK6
SMEK2
TAZ
RNF144B
EXOC2
GNPDA2
CCL2
DSTYK
EML4
WASF1
MAP3K1
NUF2
PROSC
CD47
SEC22B
WDR47
MGC20255
MST4
IFT140
ARFGAP2
SLC23A2
UST
IL8
SLCO3A1
NPEPPS
NR2E1
KIAA0947
C6orf120
C19orf54
TMEM206
HADH
NT5C3
NCBP2
TMEM43
MTMR4
ZNF276
SLC25A23
ENSA
NEGR1
C17orf63
COPS4
PURA
SMC1A
UNK
SLC29A2
NIF3L1
GORASP2
TRMT61B
KCMF1
SLC10A7
TJP2
NUPL1
BBX
BICD1
MMD
SACS
CRTC3
DAG1
CCDC91
TOR3A
E2F3
SOX4
FNDC3A
SATB2
GEMIN5
PCDHA6
HIBADH
PRLR
TSC22D3
DCAF8
PRKAB1
PPP1R15B
C2orf43
RSPO2
HNRPU
CCL22
SMAD7
YWHAQ
ZNF483
SMCHD1
CYB561D1
MXD4
TBCEL
GNPDA1
CXorf23
WDR77
KPNA3
GLS
PPAT
KANK1
ACVR1
HNRNPF
KLF9
MYD88
DPYSL3
TBCA
CCNC
SNX3
PAK1
CLIC1
CCRN4L
PPP6C
MRPL3
VPS13C
ZMPSTE24
GTF2B
ZNF586
SIM2
EFHA1
EFR3A
COG3
C3orf52
STK39
TMEM55A
GOLGA4
AP1G1
RMND5A
HSPA4
AKAP10
ENPP5
MED23
SAV1
GDA
PSEN2
PLAG1
SERP1
ZDHHC1
TWISTNB
C3orf19
ANTXR1
MRPS25
MAF1
RTTN
STAU1
RSRC2
ASXL1
CLDN11
ALG11
SPRED2
TIMM22
DYRK1A
TYW1B
TMEM47
CBL
ZNF680
FLT1
MAP1LC3B
TRIO
SLIT2
TSPAN14
MET
TTF2
PPP1R12A
GINS3
MARK2
PKD2L2
LHFPL2
KIF2C
PDS5B
AKAP13
KLC1
FAM190B
BLOC1S3
TPP2
UBE2D3
ZNF689
PTPLAD1
COL15A1
LRRC57
DUSP4
SATB1
MAP3K5
LRP8
RAD21
KIAA1632
HOXC8
CHST3
SAE1
KCTD2
TBC1D9
SNAP29
DPM1
PRRG1
PAFAH1B1
GNG5
SH3BGRL
KCTD12
NISCH
PTGES
CDC42BPA
UBQLN1
BTN3A1
VPS4A
XIAP
PIK3C2A
PTPN14
CDC42SE1
PTBP3
TMX3
USP48
NAA25
SLITRK4
CECR6
RAB22A
FAS
MSH2
DNAJC18
FKBP10
CPSF3L
SFRS6
ATP6V1C1
PCTP
TMEM185B
TMEM56
TRIM4
ARID2
HOXD8
HMGN1
TOX
ACTR2
SNX30
ARSB
KIDINS220
HMG20A
UHRF1BP1
FOXJ3
PCMTD1
ING3
MANEA
CHMP4C
SCD
ZNF22
PTGS2
RORC
CCND3
FRYL
ARHGEF7
OAS2
PEA15
SSTR1
SPDYA
MMP2
FRMD6
IGBP1
JAK1
PYGO2
CALU
HELB
ACER3
C2orf15
DNAJC21
C14orf2
IGF1R
NCEH1
URGCP
UBE2K
FAM102A
TUBA1C
CCDC109A
TRAK2
DTNB
ZNF624
SMYD2
HNRNPU
RASSF5
ZWILCH
MKI67
SAMD10
GNG10
ESCO2
RAD50
C14orf126
PBXIP1
PSIP1
ZSCAN22
RAD51C
SLC1A5
CS
TMCO4
PDE8A
ABCB7
INTU
TMED10
VPS4B
IFT46
PHF11
HCCS
KIF5C
EPC1
PTPN2
MGAT4A
FADS1
FAM129A
MIPOL1
TMEM87B
NPEPL1
GRAMD3
STX17
DLG5
ZNF662
NAB2
TXNDC5
SMARCD1
ATP6V0E2
NUAK2
CYTH1
LUZP1
C9orf82
POFUT1
ETV6
RTKN2
FAM118A
UBE2J1
UBE2G1
IP6K1
TMOD2
MYCL1
CLEC2L
MED20
RAB2B
USP24
WAC
RAPGEF2
SNRPG
CARD8
CHD1
FAM83H
ATRX
SIKE1
ANKFY1
RAB14
VMA21
CHAC1
RNF44
DCLK2
NRP1
MMGT1
LPIN1
ATP6V1H
CECR2
ALDOA
ABLIM1
ZBTB9
GTF3C2
PCDHA1
KIAA0247
CEP192
RND3
C8orf41
ZNF558
BTN3A3
RB1CC1
SLC16A9
SIRT5
TSC22D2
ANKS1A
CDC42EP3
HSPE1
BCAT1
FSTL3
MINK1
DLX1
CDC42SE2
NOTCH2
PRNP
PPP3R1
ELP4
IMPACT
KIF1B
SOX6
SAMSN1
ORC6L
PCDHA7
PCDHAC1
LOC283267
MBNL2
PTPN3
MAT2A
NINJ1
RPS6KA4
SGK1
ZKSCAN5
ZNF585A
NONO
MPV17
GIT1
C2orf60
PCDHA12
ZNF740
NRF1
TNFRSF19
SESN2
RERG
SMAP2
SLC25A6
POU2F1
CDKL2
FMNL2
NXT2
EFHC1
ITGB8
NOTCH2NL
FOXK2
SUPT6H
WDR82
CCL4
ZNF512B
CEP350
TPM3
CST3
C1orf52
ERMP1
FNBP1L
ACOX1
SUSD1
ACTR1B
BPTF
UBA6
ADPRH
RELA
MORF4L2
ZYG11B
ICMT
YKT6
SAPS3
DGCR14
SPIN2B
DOCK4
FUBP3
LOC152485
PRKCZ
RAB10
TBC1D10B
SNRPD1
ARHGEF12
GLCE
LIMA1
IFIT5
ITGAV
NUB1
LSG1
SLC25A43
EIF2AK1
SEC61A1
SNORA4
ABCA1
GCLC
TAP1
KLHL18
PHLDA3
METTL9
SLC41A1
CD109
PER2
GPR124
MLLT3
LAMC3
LIMCH1
SLC9A6
CRYZL1
C1orf58
NUP188
UBP1
TFDP2
TOR1AIP2
ORC2
FAM110B
GGNBP2
KIAA0427
SUN1
SLC36A4
ABL2
PDRG1
PCDHA13
VPS39
TRMT6
CDK17
DIP2B
TOLLIP
DBNDD1
ACD
FAF2
BSCL2
ADAM12
PCDHA3
PCDHA10
LIN54
SETD7
OXCT1
ZNF451
RHOT1
RASA1
PDE11A
CTNNB1
GPC4
GFPT1
SH3BP4
ZNF614
NFYC
KDM1B
TNRC6A
CR2
FAM43A
MAPK4
TNFRSF10D
COX10
ZNF473
PGM2L1
C2orf67
H1F0
BRWD1
PDE4A
ADNP2
KIF5B
SLC2A6
C13orf36
C17orf39
BRD1
MEF2A
CENPM
MRPL42
TAX1BP3
FANCB
STXBP1
ENOX2
TMSB4X
CHD9
RPRD1B
SLC19A2
SEPSECS
RPE
HSP90B1
NELF
KDM3B
BAZ1B
MMADHC
ZNHIT3
PLCL1
SFRP2
MAML2
44810
KIF3B
CLIC4
CALCOCO1
ARAP2
CAMTA1
YARS
KIAA0232
MLLT10
ITGA3
SKIV2L2
SPOCK1
CDCA7L
ABR
STARD3NL
NFS1
ZNF664
VAV3
FLRT1
CDK19
SENP1
CCDC46
ZCCHC3
ARL3
CTTNBP2NL
ANKRD13B
PHLPP2
HECTD3
ATN1
RNF145
FLVCR1
ZER1
SAP30BP
CTDNEP1
SFT2D1
HOXB2
CDH2
RAP2A
INSIG1
TMEPAI
ULK3
STAMBPL1
LRRC28
PCYOX1
DYNLT3
ARID5B
TAPBP
NUP35
ERAL1
OSBPL10
COG5
RNFT1
DDX58
POGK
VPS26A
NASP
RPL23A
ITGA11
KCNN3
MAP3K2
ZFP1
CHD7
MEF2D
MAB21L1
DNAJB14
ZNF746
TWF1
PIGS
NTRK2
ISL2
DNM3
API5
BAG4
TBC1D13
RAB18
PPT1
KIN
VANGL2
AMMECR1L
CACHD1
DHX15
SLMAP
STARD7
SCAMP3
ELOVL2
SEC61A2
FOXP1
S100PBP
UBL3
TMEM63B
PRICKLE2
SIN3A
C6orf62
CCDC6
LIPA
ACER2
ARHGAP31
TRPS1
DULLARD
IFNGR1
GCNT4
B4GALT1
PCDHA9
STX6
ZNF322B
PVR
C15orf17
PATE2
GPN1
STAC
CORO1C
PEX5L
P4HA1
TAPT1
CIAPIN1
ANKRD13C
MKL2
TWSG1
SLC30A9
PLXNA3
RAD23B
PRELID1
AP1AR
NUP153
YIPF5
ZNF853
CPEB4
ADSS
FAM8A1
RAP2C
EPHA5
NOV
MORC3
ARL6IP5
PPIL5
MAPK9
WDR61
TIGD6
ARGLU1
SAR1A
CDR2L
SNRK
WSB2
NSUN4
RAB1B
KDSR
ELMOD2
LIPH
PCDHA4
WIPI2
PTBP2
B3GALNT1
DPY19L4
C1orf163
DNM1L
RUNX2
ROBO1
SLC25A19
RAC1
CDKN1B
TMEM41B
SCD5
OCLN
RAB31
C4orf32
FOXP2
DEDD
EXOSC2
BSDC1
MTMR2
ZNF304
ZNF587
FOSL1
PARK7
RAVER2
VPS45
OLR1
CD320
PSPH
ABCA2
NRBF2
RNF138
NEK6
CACYBP
C14orf102
MPP5
RABL3
CDKN2BAS
SPATA2
DNAJC13
RSBN1
ZNF281
WARS2
MTHFD2
PPARD
EPC2
PIR
KDM2A
HNRNPL
PPP1CC
NFAM1
RNPC3
BCAP29
DHCR24
MAP2K7
ADAMTS4
DDX19A
FAM53B
RAB21
IL6
CENPP
AKR1A1
C12orf29
MTR
CDK16
MEX3B
HMGB3
TOE1
CUTL1
PAPPA
SLC7A11
ATP6AP2
KIAA1009
PPIP5K2
GALNT1
IRF4
EME1
OTUD3
SLC2A3
VCL
CCAR1
C16orf70
SLC44A1
ELMO1
KLHL20
DNA2
CAPZA1
EDA2R
OAS3
ZNF431
EGLN3
XYLT2
IP6K2
C14orf118
LAMC1
ETS1
PIGF
ASH2L
CPS1
SUV39H1
MRPL24
IDH3A
NEURL1B
NFKBIZ
GALNT10
SCYL2
RALGAPB
NME3
MRPS23
GPR107
IDH3B
ZNF597
TRAM2
FNDC3B
KDELC2
ZBTB4
ARL2
FKTN
ASAP1
ARPC3
USP15
CA12
GYS1
IFT52
FAM122B
PTPMT1
GNB1
JMJD1C
ANO7
STK24
FOXN2
AP1S2
TMEM123
C12orf75
RERE
PIP4K2A
FAM69A
RPL12
PDE4D
VPS24
MTDH
44629
UBE2D2
PJA2
ABTB2
AVPI1
NUDT4
ERP44
G2E3
SERPINB6
TANC1
TRIM37
RRM2
WDR19
KPNA6
BACH2
PFKFB4
KLF13
IL2RB
LRRC8E
TMEM175
C10orf119
HDAC4
OGT
CXCR7
SS18
G3BP2
MECOM
CDA
SNAPC3
PODXL
C15orf41
PNRC1
SLC39A8
PTP4A1
MOBKL1A
RIF1
VPS37B
PHTF2
SFXN2
TYMS
PRPF38B
THOC1
FAM38B
ZBTB41
ILF2
DIS3L2
ACO1
COL3A1
DUSP2
CRYM
RCE1
ATXN10
PSMG2
C7orf64
ZBTB26
CASP7
SOD2
STXBP5
MEAF6
RPS25
SNN
SLC25A33
GK5
BEX1
C6orf182
GPATCH2
TRIM28
PDK1
SUMO2
SYNRG
ZRANB1
KIF26A
ARHGAP6
L3MBTL3
GTPBP1
SNX33
KCNIP2
POLL
ZFP36L2
JARID2
MNT
UFSP2
PCGF2
HIRA
ZFP91-CNTF
KIAA0317
SMG1
P2RY2
ANKRD28
ZNF498
STK38
COPS7B
FAM63B
FTSJ2
C14orf129
MRPS27
STRN
C16orf45
GNAI2
KLF11
NR2F2
PPP2R1B
MEIS3P1
ACPL2
NFIB
NUDCD3
TM9SF3
SVIL
MBTPS2
MRPL22
JOSD1
44815
DHX36
SH2B3
SLC39A14
MEX3A
C1orf149
NPLOC4
ZFX
DCAF7
BRD8
DDX11
LENG8
SLC22A23
MCM3APAS
NIPBL
PPHLN1
PSMF1
PLXDC2
MYBL2
STK35
PCGF5
RBM38
LYPLA1
ERI1
SNX25
TM9SF4
CDAN1
OGG1
GLI2
RBCK1
DVL2
ZNF292
CCDC111
ATF1
ZNF275
XRN1
C1orf121
COQ7
ATPBD4
SMEK1
OTUD7B
SYNGAP1
FAM83D
RC3H2
UQCRC2
PLEKHM1
PIP4K2B
NAPG
EN2
LIN9
PLS3
FCF1
NBEA
EDC3
AP2M1
KCNG1
RFC5
C11orf57
WDR55
KLF12
COMMD9
GCC2
MKI67IP
LMAN1
RPN2
ZNF74
DHDDS
WHAMM
HMGXB4
STAG3L3
CPSF1
NOP2
ZNF703
C5orf23
RAP1A
SLC2A4RG
ZNF35
CAMK2N1
SOCS5
PBLD
WIPI1
ADCY1
CDCA4
WASF2
MXD1
TM4SF11
PTP4A2
ZIC2
SNORD108
DNAJB6
FBXO46
TCF3
STRBP
ROCK2
GNAS
RBM25
ARFGEF2
KIAA1217
ARL5B
NFIX
CHST10
POLK
CHM
ZBTB39
ISG20L2
PDZD8
CADM1
KIAA0889
SERTAD4
AIM1
CUL1
C5orf62
SCN1B
ISOC1
C21orf59
KIAA0930
ATAD2B
RPIA
NPTX2
FBRS
SMAD4
GBE1
MAPK6
NGLY1
ZNRF1
CRCP
ARF1
MIR147B
UBR3
C12orf23
GM2A
H2AFX
PARD6B
KDM5C
ARHGAP32
SLC20A1
DAZAP1
C19orf42
RANBP17
ATP9B
IMPAD1
KIAA2022
FTO
AHCYL2
TRIM5
ATP11C
YPEL5
C20orf199
IGF2BP2
MIER3
PCNX
GRIA4
JAZF1
FAM59A
TOP2A
RNF43
ATP6V0C
PPP1R10
DNAJA2
PTPN12
CNNM3
TMEM189-UBE2V1
THRAP3
THAP9
SIM1
BMP2K
NAT15
BCL2L13
MCTP1
SGTA
FAM92A1
NAA15
ING1
ONECUT2
PAPD7
PPARGC1B
MUT
HBXAP
EIF3J
NOVA1
EIF2C4
HK1
SMURF1
C2orf18
RASAL2
FAM91A1
LHX1
MAML1
ATG3
LPGAT1
TP53INP2
SLC25A37
RANBP3
STX16
ABI1
RASSF1
TPM4
ANK1
STOM
TAF10
ARHGAP35
SIDT1
SYNGR2
ITPKB
EIF2S3
NCOA1
TPT1
GAPDH
CCDC124
WHSC1L1
LEMD3
NUPR1
COL12A1
TNFRSF1A
MCF2L
ALX1
NSMCE2
FRAT1
HLA-H
NDFIP2
DDB2
THAP1
HTRA2
ZNF879
SMOC1
TEX264
PCF11
RNMTL1
PSMD3
FBXL6
NFIA
SETD1A
SOGA1
FOXC1
LOC100302652
IMPA1
WISP2
BDP1
NKIRAS2
CYFIP2
RAB7A
RHOB
CLCC1
SDC1
BVES
LMNB1
NR1D2
MLLT6
TUBBP1
CPEB3
ANTXR2
MAGT1
NTN1
SV2A
CSNK2A1
MYEF2
RARA
ST3GAL6
SEMA4C
TCTN1
MIA3
SEH1L
TFPI
TNC
LIMS1
GNL3L
CDK18
RAB5A
VDAC2
FERMT2
HIF1A
SLC30A4
DYNLT1
SEC24C
ATF7
TNRC6B
CLDN12
DLG2
C20orf24
FKBP4
MAP3K7
ADRA2A
ZFAND6
ZNF678
DGCR6
CD2AP
FBXO18
SUV420H1
NEDD4
IFRD2
ZBTB47
SCAI
PPARGC1A
44626
FLJ10159
PLEKHJ1
ADAMTS20
NDUFB5
ZBTB37
ST3GAL2
YY1AP1
TNKS
NR3C1
REEP5
THEX1
SERPINB9
C2orf42
DDX21
SHOX2
EFHD2
ELF2
CSRP2
CTDSPL2
APPBP2
ERI2
MFAP3
C1orf77
YY1
SENP7
RHOC
HOXA13
PTPN11
SAMD12
MYST4
FOXP4
HNRNPH3
USP47
HMGA1
EZR
SIRT3
PAQR3
C3orf17
CLNS1A
PHLDB1
BAZ2B
IRF2
SFSWAP
UBR7
TTC1
DUSP16
MSI2
MAGI1
ALCAM
PCMT1
DLST
CLUAP1
RANBP9
ZNF510
RAPH1
IQSEC1
EIF2C2
MANEAL
TMEM154
ZNF542
HIST2H4A
UBE2C
AP1G2
GATA6
MRPL10
ARAF
CMTM3
ARMCX2
UBE2Q1
CLN5
PLK4
RUSC1
SLC22A5
ZHX2
DEK
MASTL
CCDC3
NPTX1
MTF2
GATAD2A
IPO8
CASC4
CASP3
TNFAIP8
PTBP1
TIMM17A
HNRNPUL1
KCNH1
FAM195A
NR4A3
RRM1
LMNA
AHDC1
FEM1C
SACM1L
SOX12
DMKN
C11orf61
CCDC51
PRKAB2
FANCA
GPHN
UBXN2B
LOC285812
LDOC1L
BTG1
FAM35B2
SFXN3
TSR1
C20orf35
FOXRED2
WARS
NLGN1
EID1
HINFP
ELMOD3
TMEM104
RAB11FIP1
C12orf51
VEZF1
PTPRM
RIT1
CSDE1
GPATCH8
SIX1
ADAMTS8
CD177
JDP2
NUP160
PEX14
UNC45A
SH3GL2
[truncated: 8,979 more rows]

## Sheet: mirdb
mirdb-PTGs
STC1
REEP1
EYA4
SOX6
LNPK
UBE2V2
MED13
RECQL
SEC14L1
MTF2
TSPAN12
CSNK2A2
ETS1
LRRTM1
SLC30A4
CNKSR2
OMG
CNOT9
GOLGA6L4
HP1BP3
RIMS1
GOLGA6L9
SLC6A13
CREBZF
OSBPL1A
MFSD14A
PDCD4
PTBP2
UBE2J1
NSMCE1
VPS13C
SNX2
FNIP1
COG5
FOXN2
RAB5C
YBX1
KIF13B
KDM7A
RNF145
NLK
MCU
CHD9
UBE2V1
HEMGN
EBF1
SECISBP2L
SNRK
COL5A2
LRCH2
UVSSA
DCAF12
VSTM1
EIF4G2
KPNA3
COLQ
RNF115
TMEM202
PTPRG
PPP6C
AHCTF1
ZNF135
ARGLU1
DOCK9
NOCT
PTAR1
DYNLT1
ELAVL4
ANKRD40
TCF12
IKZF2
KCNN3
EPM2AIP1
SPAST
PCDHB13
PEX2
SH3RF1
GTF2A1
DOP1A
SOS2
ASXL3
SCN2B
CLCN3
TOMM6
FAM110B
RIOK2
ASB7
FZD8
ANKS1B
ITGB8
MYEF2
MYO1C
ANKRD13C
VCPIP1
GJA5
SLC45A3
PDIK1L
NRIP1
FEM1C
CALM1
PTPN4
ANTXR1
PPP3CB
KIF5B
GLYR1
SLC25A23
C16orf72
ARSD
C19orf44
CDH2
NR4A3
CDKN1A
ZFYVE1
CELF5
LMBRD2
PAK5
PTPDC1
INSR
CACNB2
ARL16
HOXB8
RANBP9
PAFAH1B1
EREG
MIER3
DLD
AMOT
KCTD3
TFDP2
COL25A1
FAM126B
FNDC3A
RAB21
GATA4
BPHL
CNOT6L
PTBP3
STX17
LRP6
HDAC9
FNBP4
RBM19
VAV3
DDX5
BNC1
CABS1
NCOA7
MAPK6
FAXC
MYH10
SYAP1
TMEM47
PROSER2
SERTAD2
LRRC8C
TMEM189-UBE2V1
COPB1
AKR1C2
FBXO42
MLF1
SAMD8
ARID5B
ATP2B4
HSFX3
ARHGAP12
IL6R
PSMA4
ELOVL6
TMX1
KCNQ5
USP47
SCIMP
RTN4IP1
NPM1
E2F3
YTHDC1
TXNL4A
NAP1L1
PLS3
UTP18
SH3BGRL3
SOX5
SAMD5
CSNK1G3
HSD17B11
SMN1
ECHDC3
SMN2
MID1IP1
ZNF677
ZBTB34
ENTPD5
NYAP2
KLF12
ZNF516
SRPK2
MYCBP
HMGB2
ZNF621
UNC5A
PRR14L
ZEB2
JHY
Gene Symbol
GNG13
CBFA2T3
IQSEC3
RHOA
TBC1D25
NRM
CDH15
EFNB3
SDK1
TMED7-TICAM2
TMEM86B
IQSEC2
SHANK3
SUGP2
DUSP8
INPP5A
GTPBP2
POLR2F
CYP2B6
DNAJC11
FBXL5
BICDL1
KIAA1549
TRPV4
NAT8L
POLR2J3
CDRT1
H2AFB2
ALDH1B1
HHLA3
SRR
ISM1
NOTUM
DNAAF4
TMEM104
LRCH4
SPTBN4
PPT2
CLHC1
SDC3
PALM
GPR153
STAU1
SKI
TRAF3
BACH2
EPHA2
TMEM229B
H2AFB3
SMYD5
ELAVL3
ARHGEF4
H2AFB1
PCDH1
NFIC
VWA1
NDUFS2
NTN1
ACTG1
SH2D7
ZSCAN20
TMCC1
TBX2
WDR48
CLCN7
SEMA6B
NFIX
KAZN
POM121C
CDH8
DAB2IP
ZNF8
DYRK1A
CASP10
CYB5RL
AKT2
TRIM50
KLHL30
TSPYL2
MECP2
TMEM129
LIMS2
DEGS2
PEX10
POLDIP3
DCHS1
LRRC4B
SNCG
KCTD17
FAM53B
HOGA1
NCLN
STX1A
PLEKHG4B
RBFOX3
CASQ1
ARRB1
HIPK2
PRKCQ
MGAT3
CPLX2
SMAD3
HNRNPA0
KCNAB2
HIVEP3
CRTC2
HNRNPF
TSNARE1
SZT2
ASB6
KLHL36
KCNQ2
RPS6KA2
LRTOMT
ZNF316
TMEM189
SP7
ACRBP
BANF1
TECPR1
PAX5
HRH2
FAM83A
SON
MTHFR
GATC
CYB561A3
MGRN1
NCK2
IL21R
SIRPA
PLXNA1
MAP2K3
RAD9A
HIC1
PVALB
SIRT6
B3GAT1
PRDM16
KCTD13
NT5M
CASZ1
C19orf25
CDC42EP1
MPRIP
PTP4A3
C1RL
TOR4A
TMEM52
IGLON5
MAGI1
PENK
TSPEAR
DPP6
SSTR5
ZNF213
TRIM28
ARHGAP35
SOGA1
SHPK
VAMP1
POLR2J2
ABHD15
PLCH2
TMED1
ACIN1
PRRT1
FLT3LG
C19orf12
OSBP2
FAM50B
CD99L2
CDK16
RCAN2
NOTCH1
HIST2H2BE
NKX2-2
EVA1B
MAF1
CUX1
TBX6
FASN
CBX6
SLC9A8
GRK5
MLC1
ACTR1A
TCF7L2
MEOX2
ZC3H6
ZIC2
LEPR
ADAMTS9
RAP2B
UBE2E3
DMXL2
TAOK3
PI15
MAPK8IP3
MAP4K3
SUCO
ZNF529
SDCBP
IPO8
SLC17A6
KCNE4
TANC1
ANO5
CLDN22
EDEM3
BCLAF1
MAN2A1
STIM2
MAF
PAK3
CAPRIN2
PDGFC
HEATR5A
POM121
TMEFF1
AGXT2
MYO6
SEC62
TMEM178B
MAD2L1
FZD9
CXXC4
GABRB3
FRY
RUFY3
JMJD1C
EPGN
BRD1
TRIB2
PCDH11Y
PITPNA
FOXN3
KDM5B
TET2
TRIO
SNAP25
PCM1
LRP1B
PPP1R26
USP3
RNF144A
TSPYL1
MFN2
PDPK1
DCAF8L1
MBD2
ZNF585A
MAPK8
MAP3K1
TAF9B
UBE2D3
TENM3
EYA1
GXYLT1
ERCC6
ZNF257
TENT4B
ITFG1
LAMB3
TBX3
IVNS1ABP
HK2
HACD4
FIGN
ZNF260
UBFD1
GRAMD1C
C4orf46
USP9X
TRAPPC11
ARL5A
PGAP1
GPM6A
SNX3
PRKG1
XKR4
MSANTD2
GNG2
SEC24A
FUT9
SLCO3A1
TMEM132B
HOMER1
RAP1GDS1
HOXA5
MOCS2
TFCP2L1
PDZD8
ZFAND5
MMUT
PPM1B
PSMG4
DLL1
STXBP5L
OTUD4
PAPOLB
ODF2L
44446
CDC42EP3
SPIN1
PKP1
REEP3
AAK1
CACNA2D4
KBTBD2
MSI2
LSM8
NECTIN1
SNCAIP
FGFBP3
CCNL1
MBTPS2
ERC2
AKAP6
CEP44
SCRIB
MSANTD3-TMEFF1
MARK1
TRDN
RBM27
TTN
PPP4R3A
NAA15
FAM214A
NDFIP1
UEVLD
CRISPLD1
PRDM5
ZNF503
MSL2
ZNF99
EGR2
EDIL3
LEPROT
OTUD6B
LRIT1
NEK2
SMOC2
PRPF40A
PELI1
ZMYND8
CHP1
SLC25A40
MRTFB
WARS
MPP7
APBA1
NKX3-1
NTRK2
MTHFD2
SNX19
ZNF468
PCDH19
CCDC186
SLC36A3
PATZ1
RUNX2
SHISA7
ZZZ3
CAVIN2
GMNC
TMEM9B
RFESD
NAA50
HPSE
FHL1
OTUD1
HOXA4
SGPP1
HUS1
TMEM255A
XPR1
PCDH11X
GRM6
HSPA1L
DDX46
SPATA6L
TTC39A
CREBBP
ZNF407
RNF38
SET
RYK
FMR1
COL4A3BP
KCNJ3
HNRNPDL
PUM2
PCMTD1
NSD2
ANK1
BDP1
ARHGAP29
SRP54
VSIG1
ABHD12B
ETF1
MAP1B
KCNE3
ETFBKMT
HS3ST3A1
SPRR2G
PIP5K1A
SF3B1
ELAVL2
GPRASP1
FABP4
CWC27
PPP1R3D
NNT
DENND1B
ARID1B
ZFR
NPAT
CCDC96
SELENOI
JAKMIP2
HSFY2
CCDC7
ISG20
CPEB2
NXN
HSFY1
ZNF580
XIAP
FAM89A
ABHD10
NSA2
CENPC
RMDN2
GIPC2
AQP11
BNC2
ZNF805
THRB
RWDD4
ANKDD1B
INSIG1
CCSER1
BMS1
DCAF12L2
TCAF1
EED
FAM76A
PSMA8
ZIC4
GSTCD
SLFN12
EWSR1
ZNF24
44260
LSM11
DCHS2
KIF1BP
RALGAPA2
KPNA1
KIAA0408
TRPS1
TNKS
ZNRF1
ELK4
MAPK14
BMT2
CAMSAP2
MIER1
RSAD2
AK2
CHD2
NECTIN2
SORCS1
GOLM1
FOXO1
SLC30A5
TRIM36
PPM1H
FGF2
TRMT9B
CHD7
HS6ST3
SOGA3
UBR3
SEMG1
RAI2
CLEC7A
KITLG
ZNF627
TENM4
STPG1
BUB3
DAZAP2
TMEM38B
PPP2R1B
GLYCTK
KAT2B
EXOG
L3MBTL3
PLXNA2
TOLLIP
LY75
ZIC3
PPP4R4
CDK2AP1
GPR65
SPATA2
SHPRH
CCAR1
CREB1
SLC10A7
ADGRG6
RASSF8
SGSM1
MTRF1L
GATAD2A
DNAJB4
TOMM20
NFIA
SRSF1
RNF44
OSM
FLRT2
MEX3A
RTL5
NRSN1
MPP6
NFATC1
TAB3
ATP6V1E1
RPL37
PAK1
VPS35
HTR2C
IPMK
ZNF716
SUSD5
TCP1
ZDHHC21
PRR11
RNF2
TMTC1
PLPPR1
LRP2
FLJ45513
SEMA6A
SMPD4
NUFIP2
CDH10
MON2
CCNDBP1
COP1
HESX1
RCL1
ASPH
MED1
VIP
ETNK1
ABCA8
QKI
ATP8A1
RBM5
CASP8AP2
ZNF16
IL32
LSAMP
ABR
UBE3A
MBTD1
PRPF4B
SPTBN1
SPOCK1
PLCG1
IGSF10
ZBTB38
NAV3
ATP2A2
SLC9A6
KRT3
TUBB2A
POLR3E
LRFN2
SLC4A7
DIO2
GSPT1
MYL12B
TMEM185B
CD93
EP300
CPTP
TNKS2
FAM49B
TRAPPC10
RARB
CYP26B1
RCHY1
PIAS2
NFIL3
FUNDC1
CCDC137
NME5
STON1
DDX3X
ZNF667
INO80D
TRIM59
MAP3K2
FSIP1
ABL2
BEND4
PRDM11
NFE2L2
TMEM184B
C5orf30
IGFBP1
TRAF5
STX12
GIMAP8
RRAGD
CARMIL1
MRM1
MESP2
PPM1D
PGAM1
PIGZ
FAHD2B
DSG3
TXNDC8
HDAC4
FAM19A2
DLC1
TNPO1
ZNF587B
NFKBIA
TNRC6B
ANKRD42
SP4
C5orf66
RADIL
RASSF2
GOLIM4
DHTKD1
ZNF263
ICE2
TMF1
STX1B
VTI1A
BACE1
PHF20L1
TFCP2
SLC1A4
ATP8A2
DGKH
ADNP2
CDCA4
TFG
FUT6
UNC13C
ATP11C
LRIT2
KRBOX1
KCNK10
RAP2C
DOCK3
ZBTB21
NFASC
SLC9A2
H3F3C
B4GALT4
TMX3
FUT3
BCL11A
ARMT1
ANO1
MESD
STRN
GSDME
ID4
MOB3B
IFFO2
HOXC4
PHLPP2
C5orf63
EYS
USP13
RAB2B
SPOCK2
FOXJ2
MYEOV
LYRM1
MEF2A
CIAPIN1
ACVR2A
RESF1
SLITRK6
PPM1E
PRKX
PMEPA1
SCG2
FAM78B
RALGPS2
CSMD3
RWDD2A
SH2D1B
CACHD1
ZNF780A
KIAA0232
IL19
SMIM3
FKBP5
VANGL1
ZNF100
PABPC4
MRPS12
LPP
CHAMP1
NAALADL2
USP8
DAAM1
MRAS
RBM24
USP36
SLC24A4
VHL
SLC18B1
CD300LB
DNAL1
JCHAIN
JAK2
ZBTB10
TBC1D22A
TMEM260
TMX4
TMC7
IMMP2L
FCRL4
EIF5A2
PTP4A1
SDHD
PKNOX2
SRXN1
GAPVD1
NOVA2
BLCAP
KCNJ14
GZMK
HUNK
PRKD3
CXCL12
ARMC4
RFX2
SRPX
CPD
SAV1
ZBTB44
SGCD
BTBD7
ACTL6B
TRIM2
EGLN3
SMIM21
KIAA0040
SMG1
CSPP1
B2M
CDCA7L
ULK2
AXL
GCLM
PBX1
STXBP1
SAE1
MCMDC2
ARHGAP18
DIP2A
CCDC50
NXF1
MAN1A1
USP24
NR1H4
USP32
ATP5PF
CACNA1B
PLEKHB2
EML4
TMEM100
PHLDA2
DDX1
IMPG2
DNAJC25
MARS2
NDUFA5
RSBN1
RGS21
MEIS3
PCDHB11
ZUP1
USP45
DCP2
THBS2
RMDN3
LAMP3
SYBU
TMBIM6
SLC12A2
FBN1
PNISR
LIPA
RRAGB
LIN28B
SLC9C1
MTERF1
TNFAIP8L3
SKP1
KCNA4
VPS13A
YIPF6
DGCR8
RCN2
HNRNPC
SMCO1
NR3C1
ST8SIA4
PAPOLA
CPSF2
SMIM15
SCN4A
PEG3
KLF7
NRARP
PRPSAP1
DSG2
LIMA1
TNFSF10
TUT7
KLHL42
ADCYAP1
SEC11A
PPP4R3B
C12orf73
PPP3CA
NOVA1
MAP2
PRKAR1A
CNTN5
GATA3
HSD17B13
COMT
TESK2
FOXP2
SRI
ZSWIM7
ADAM10
DEPDC1B
FBXW8
ATF2
RALYL
SMC6
SEH1L
GPR180
ANKRD49
PLAG1
ST7
MAMDC2
ZNF217
XRN1
TVP23C
SIAH3
EDAR
JADE1
PLN
TRUB1
H2AFZ
EPB41L2
WDR41
TGFA
SDC2
ELMOD2
SEMA3A
PTCH1
DCAF5
RCOR3
SPRED1
ERCC4
GDF9
REST
TWF1
SH3KBP1
FAM168B
EBAG9
GTPBP4
ATRN
ZNF136
ANTXR2
MPZL2
FAM172A
AHCYL1
HLCS
CDC37L1
ZNF703
VAMP4
AVPR1A
PURB
VPS36
CFL2
KIDINS220
NCK1
ARID2
GPR1
ZDHHC2
GLIPR1L1
RIPOR3
CRK
SLC46A1
NIPAL1
DCUN1D5
MYLK
TMOD3
IRF2BPL
IDI1
LRP8
SCN7A
SLC39A12
RCAN3
FBXO34
C5orf24
ATXN3
PRKAA1
PACS2
IL2RB
ARHGAP26
KCNH8
LCOR
WTAP
WDR7
VEZT
SINHCAF
NCBP2
ARL2BP
TMEM106B
SPNS2
MPV17
SKIL
H3F3B
MRPS35
CDH6
SHISA6
RC3H1
TM9SF3
LRRFIP1
ZNF19
TOR1AIP1
SCRN1
DENND4C
WDR82
IKZF5
CRYZL1
HEATR5B
C17orf75
ARMC2
WDR3
CD38
C18orf54
CNTNAP2
AGR3
RAB23
INPP5E
MED7
LPXN
CHL1
POGK
CCDC175
STOM
TSPAN3
PCDH7
PFN2
CPM
ADK
MCFD2
C4orf19
FYN
AEBP2
ARSJ
RAD51
PTGDR
LRRC8B
PRR18
RRP1B
KIAA1841
FNIP2
DNM1L
CCL25
DCTN4
EPHA5
ZNF281
PRKAA2
HNRNPH3
MPPED2
RBPJ
NECTIN3
TDP1
UFM1
UBE2E1
ADPRH
NAV2
KIF3C
HEPHL1
CDC27
YPEL1
TMTC2
BEST3
IL23A
GPC6
TIMM50
TRPA1
RTKN2
ZNF117
TTC14
TVP23B
RELCH
PAQR5
RAB33B
HEPACAM2
TCHP
P4HA1
CDCA7
CFAP97
GSTZ1
CDK19
FAM168A
CNOT7
GDAP1
DUSP11
FGF9
POLR3F
NPC1L1
IL1RL1
SLC39A10
MAP3K15
HECTD1
INO80
C2orf49
FAM169A
UBN1
SHCBP1
CDC5L
ZNF711
TRIM52
ADAT2
ZNF451
AKR1D1
ZEB1
SHISA9
CYP4F3
INIP
ERG
SPTSSB
SLC36A1
MBL2
EMB
EEA1
IL1RAP
SMARCD2
VAPA
METTL7A
ZNF695
HRH4
PSMD10
NRXN3
AP3S1
PLRG1
SLC38A9
MEI4
RRM2B
DCUN1D1
HDAC6
CUL3
SMIM10L1
PITPNB
JPH1
RNF130
FZD3
CLCN4
TMEM168
ZC3H12B
COL14A1
LRRC8A
PPIL6
SOX9
ENPP4
MTMR2
GOPC
NOL9
LGALS8
GPRIN3
RYBP
UBE2N
LBR
SOCS6
ZNF721
ZNF276
CCT5
WNT16
CPA6
NKRF
EFCAB5
EDC3
C1orf52
CELF2
FBXL20
PDGFRB
TGFBR3
MIPOL1
TMEM215
CENPF
MAST4
PHF21B
MARCKS
CLDN11
STARD13
RAB38
SLC6A15
SOX4
ZDHHC12
CD69
TOP1
LRPPRC
ENPP2
ANKRD12
WNK3
HECW2
FNTA
DCLRE1C
RFX7
MS4A7
PPP2CA
ATXN7L3B
BCLAF3
CHRDL1
RPL36A
GOLT1B
PAIP2B
DENND4A
C12orf29
GPSM2
CISD2
ACADSB
DIXDC1
EIF4A2
BTG1
MICOS10
SRRM1
PKIA
B3GALNT2
TMC5
MAP4K5
SRGAP2
ATP5MGL
GPBP1
RICTOR
ZNRF2
CLU
MTURN
TRAM1
DZIP1
FAM199X
ZNF705A
HIC2
CENPS
UBXN8
HAUS6
MTX2
MEGF9
TUBA1A
PLXNC1
ZNF324
ENSA
CDKL5
TMPO
PLEKHA1
SLC1A3
MAOB
CNEP1R1
ATP9A
ROR2
GAS1
GDAP2
RPP30
FOPNL
BTBD2
RGS8
GPCPD1
RAVER2
SPATS2L
RARG
ARMH3
IGF1R
ARMCX3
HNRNPR
DGKA
GRIK3
44258
CDK6
KDM3B
SLC25A31
KMT2B
PAN3
PATL1
RHBDF1
PEG10
NEURL1B
RABGAP1
CITED2
PFN1
MS4A10
SAFB
SCMH1
ATL2
CLIP4
LRRC29
MGST2
CCDC40
NTNG1
TENM2
LMNB2
ZNF740
PODN
KYAT3
SH3GL1
ZC3H11A
L1CAM
FAM86C1
MSMP
DGKQ
TIPARP
CD79A
PLXNB2
CELF3
TMEM154
C3orf80
AMOTL1
OTOP3
SEMA5A
DTX3
SETBP1
TKT
SLC8B1
OLFM1
SNX6
MGME1
CHST14
TMEM140
CYP4A22
PGRMC2
NAA11
VAPB
C1QTNF6
TECTB
ARMC1
EGFR
BMPR1A
RAB35
PKNOX1
CSTF1
ATG9A
MEPCE
BBOF1
AMD1
GGCX
RALGDS
SLC39A1
STIP1
MYOG
FRMPD3
RAI14
TSPAN5
ARID4A
VPS26B
SPOP
C8orf44-SGK3
SGK3
XPO6
NPTN
GSC
PPL
RFX5
NKTR
ARID1A
SLC12A5
SH3RF2
CFL1
RTL8B
ZHX3
KIAA0319L
OTULINL
GJB3
ERC1
ZNF512B
FAM86B1
NAA60
LDAH
SBF2
RAB7A
RTL8C
CPLX3
ASTN1
PDE7B
PPP4R2
OXLD1
MGMT
CSK
SMPD3
GLYATL3
CSNK1E
EXTL3
CEMIP
L3MBTL2
LOXL3
TRIP11
DNAJC5
GLIS1
ZNF296
GPD1
TPTEP2-CSNK1E
ETS2
INPP5B
SOS1
ASF1B
BTG2
DNAJC12
CABLES2
BRD3
RNF7
CDC42SE2
TTYH3
LRRC3
ESR1
ZNF292
GOLGA7
SMIM12
CPZ
SPPL2B
HVCN1
HPS1
SERPINA1
TSHZ2
RAB1B
TIMP4
TEAD1
TRIM54
CKLF-CMTM1
SCGB1A1
CMTM1
PHLPP1
STK32B
TCP10L
G6PD
SHISAL1
LAT2
PAIP2
TCL1A
BTBD9
FNDC5
FAM53C
CTDSP1
IKZF3
PPP1R14B
NDUFA10
FRMD4A
CRKL
44442
FAIM2
AURKA
ASNA1
KRTAP4-4
LATS2
LYSMD4
PPP2R5B
ZCCHC17
SEMA4B
INF2
UBASH3B
CRELD1
TTBK2
SH3PXD2A
BAIAP2L1
RAB11FIP5
ZNF783
GRPEL1
NOP9
C16orf71
IP6K1
AKAP13
KCNH1
DOC2A
GNS
HS3ST3B1
ZMIZ1
UNC5C
KIAA0825
PEX16
USP49
KDM6A
GALNT3
ZNF367
C9orf3
TMEM135
CTNNB1
ZNF354A
OXR1
SYTL4
ZFP91
LRP4
PGK2
SLC11A2
LCP1
CAMK4
FAM81A
MXD1
ASCL4
KIF21A
FAM241A
GPR68
CCDC71L
UPF2
ATXN1L
ADD1
C8orf88
JAZF1
MAN1C1
PANK3
ZADH2
PFDN4
ELAVL1
CDC73
OR51E1
FURIN
ECE1
ATAD2B
LACTB
ENKUR
UBTD2
EMILIN2
CPSF6
NLRP1
FAM98A
TMEM41A
NUDT21
CEP170
ZFY
MAGT1
SNAPC3
ING3
OSBPL6
CPEB3
PARVA
MTMR9
PCSK5
MAN1A2
PDE10A
DPY19L1
ASB5
NUDCD2
WWP1
ZC3H12C
TDRD6
PROK2
VSTM2A
PDCD6IP
SH2D1A
ZC3HAV1
PHF6
MACF1
LAMC2
MEX3D
TMEFF2
GTF2H3
WNT5A
SRSF6
SLC33A1
DNAJC15
CEBPD
TSC22D2
EIF1AX
TPMT
EIF1AY
SMIM13
STRIP2
NSUN5
PBOV1
CXADR
ZNF10
SLC35D1
PARG
CPSF7
CDK17
TCTEX1D1
PDK1
HMBOX1
SAMD12
FSBP
RET
SLC35F5
RAD54B
CCDC182
B3GLCT
SMARCE1
CLASP2
LRRK2
LYPLA1
KIF1C
HINT3
MRPL2
TMEM41B
PPP3R1
IMPACT
HSBP1
FSD1L
YWHAE
ZFHX4
CDK14
NR2C1
TMPRSS11A
ZFX
ANKFY1
SH3BGRL2
HMGB1
UBE2K
TTC30A
ERICH3
TMEM230
AIG1
SRSF2
KLHL29
MRPS10
SLC38A2
HRASLS5
PRRG1
ZNF80
CALN1
LPAR1
NUP50
RBPMS
GPR75
TRIM7
SEC24D
ANKS4B
STMN2
BMP3
NR5A2
LRRC40
VPS41
TRAF6
U2SURP
JAKMIP3
IL6ST
EZR
FREM2
RBBP4
RPGRIP1L
CCR9
SYPL1
MYT1
CAPRIN1
FZD10
POU4F2
RSPH3
HGSNAT
CTNNA3
EYA3
TNRC6C
ERBIN
SEMA6D
ARPP21
REL
WDR43
USF3
TGFBR1
MYSM1
AP2M1
GNB4
ABCB8
TBCC
RBM14
KHDRBS2
URI1
C10orf25
TOX
SOAT1
USP14
ABHD17C
CENPK
PLEKHA5
CD59
OPA1
UBN2
CLVS2
YWHAH
HIPK3
CCDC155
FAM126A
DSTN
RHOQ
MDM4
IFRD1
APBB2
TSPAN13
BTAF1
KLK2
HHIP
ME1
CDYL2
DACH1
RORA
POF1B
C1orf109
TMED7
ZAR1L
ROCK2
SOWAHA
TET3
TPI1
NRCAM
TMEM192
OSBPL3
TOPBP1
SETD3
RAN
CTCF
STBD1
ILDR1
TMEM33
TTC5
FRZB
VGLL3
COX5A
HS3ST4
PSIP1
SLC39A9
CWC15
UBXN10
PRMT9
MAPK1
SNAP91
ZNF146
ARRDC4
CDK13
AREG
GPATCH2L
ACAP2
ZBTB41
TBC1D23
PEF1
SLC1A1
DDX31
TENM1
SCN9A
DEPDC1
UBE2H
CCDC157
FPR2
STOX2
GOLGA8M
ADAM22
FBXO28
TMEM65
ZNF197
ATP12A
NT5C2
PRR29
PPP1R12A
C11orf54
RCOR1
COG2
BMPER
YTHDF3
FAM229B
ARNT2
PCDHB4
TRIM33
IPO7
SPIRE1
ATXN7
PCDH9
CLDN16
PSMA1
DNAJB14
ZBTB33
C17orf80
MINDY2
TUBB2B
NDRG3
ACSM2A
HMGCLL1
STXBP4
MCTS1
CDH13
RFX1
UQCC3
ORC2
METTL8
MRPS25
PJA2
ZNF518A
HNRNPA3
LRRTM4
MEX3B
SPTLC1
LOC284898
EIF4E1B
STK33
CEP41
MLLT3
SCAI
PPP2R2A
FCRL6
ZXDB
WDHD1
TTC33
VCAN
WNT9B
TET1
TNFAIP8
PIKFYVE
C11orf45
RBM33
CDK15
ZNF350
POU2F1
CDH7
ESYT2
RASGRP1
ARMCX1
YIPF4
KIAA1109
NFATC2
RBM7
SORT1
PFKFB2
CYTL1
SLC44A1
OAT
HBP1
CCSER2
ACTR3
CYBB
IRF4
PAQR8
FBRSL1
HIF1AN
KSR2
RPUSD4
METTL1
TRIP4
CLPX
MOB1B
CNBD1
AP4S1
BTF3L4
TMEM30A
RBM15
KCMF1
TCF4
NAAA
PRTG
SAP30L
DACT1
C2orf88
FAM177A1
ARFGEF2
SLC9B1
NTF3
MKX
XK
EIF3A
NDNF
FAM210B
MTM1
KRAS
LYN
TM6SF1
CREBL2
MYBL1
PPARGC1A
MBNL2
ADAMTS6
CAAP1
NEK10
GDF10
ARHGEF3
PAXIP1
MIA2
TSHZ3
[truncated: 11,397 more rows]

## Sheet: Common elements in TargetScan S
Common elements in TargetScan Starbase niRDB DEGs :
CCDC117
VASH2
HSF2
PDGFA
TBX3
PFKFB3
KIAA1217
C21orf91
CRY2
GAB2
PPARGC1B
DGKE
ANKRD33B
AMD1
TSKU
SPECC1
TBC1D15
SP3
PDK1
EIF4E
PDLIM3
MBNL1
NAA50
G6PC3
PDK4
PEG10
FKBP5
RGMA
PDE7A
EVC
CCDC6
PPP1R3C
ATP2B4
EIF3J
NHLRC2
FSD1L
CYLD
GTPBP10
CRTAP
ZNF326
MINPP1
ENAH
BEST3
DDX3X
LUC7L3
SLC2A4RG
ITGAV
SFMBT1
IGFBP5
ZBTB10
VEGFA
PRRX1
ROCK2
EVI5
ARFIP1
KPNA4
PKIA
RAP1A
SH3BGRL2
OLFML2B
CXXC5
DDIT4L
AP1AR
KLF5
PLEKHF2
NEXN
SYF2
DNAJB9
TMEM38B
VASP
REEP3
CA2
ZC3H12C
SPSB1
AAK1
ARL5B
GCLM
HBEGF
ZBTB7B
SEMA3C
KLHL29
DUSP1
KDSR
TLE1
RASSF8
PRKAA1
SIM1
CDON
WIPI1
TIAM2
PLS3
PAPOLA
FUBP1
MITF
RRP15
HP1BP3
SLMAP
ASCC3
CBFB
VPS54
ZFP36L2
C4orf46
PPFIBP1
AQP3
GPNMB
CST3
DNAJB4
ZDHHC2
SLC19A2
NR4A3
ACADM
ZNF24
SLC39A10
VCPIP1
GNPNAT1
TMEM19
IRS1
CACYBP
TSNAX
CNOT6L
PLOD2
C16orf72
ABHD5
EIF2AK3
YPEL2
RICTOR
ACBD3
EEA1
TNRC6C
ZBTB43
GPAM
PTPN4
CAST
DCUN1D2
UACA
ZNF248
ARID5B
STX7
DMXL1
NR6A1
NAMPT
KLF10
ANGPTL2
NTN4
IRS2
PLEKHA3
PIK3CB
RCAN1
TNFRSF19
LARP4
PDLIM5
FAM126A
WNT5B
RNF125
SLC20A2
FBXO22
MYNN
LPIN1
NPNT
SORBS1
SPAG9
HSDL2
YES1
BAZ1A
CLIP1
CEP85L
CDV3
PPIG
NFIL3
SLC1A3
BACH1
FRAS1
HSP90AA1
STRN3
EIF1AX
EGR1
RASGEF1B
SH3RF2
FHDC1
PPARGC1A
KIF1B
ZRANB2
LCLAT1
GLS
APBB2
NAV2
ABHD2
AOX1
AKAP9
ARHGAP18
WSB1
SRPK2
RNF115
PIK3CA
RASGRP3
DEK
ZC3H15
LONRF3
SH3KBP1
CLDND1
ARSB
F13A1
TTC9
NEDD4L
SORBS2
LCP1
PNRC2
SRSF10
KCTD15
TLK1
KLHL24
CERCAM
SUSD1
PNISR
EPM2AIP1
ZCCHC8
CFL2
MYO5A
GM2A
ERBB2
ZNF507
ANGEL2
CHORDC1
PDE7B
LRRFIP2
CTSB
COPS2
CDC37L1
ACTC1
ETFDH
MRS2
CCDC59
C12orf29
FKBP3
FYTTD1
UCK2
PLCB4
UCHL3
PRRC2C
PRKAG2
ARHGAP24
USP28
DYNC1LI1
LLPH
PPWD1
ZNF213
TMEM201
DAB2IP
DAP
ICAM1
DAGLA
DNAJA4
CSRNP1
SREBF1
MRC2
KLF13
EMILIN3
B3GALT6
SYT12
SH3BP4
SEMA7A
FAM78A
MAP1B
DHCR24
DIAPH1
P2RY2
SLC16A3
FASTKD1
APTX
DSP
KLF11
UGP2
SLC35A1
TEF
KLHL3
COL5A1
PSMD12
MTUS1
ECHDC1
NAAA
HSPD1
BCLAF1
CPEB4
RSL24D1
IGSF3
SLC20A1
AMPD3
RNF6
KDM2B
KCNS3
EIF5B
SFT2D2
FADS1
HSPH1
OSBPL9
RGS2
ZNF146
HSPA4
THUMPD1
SMAD1
PTPN3
KAT6B
SLC35E4
SERPINB9
COL3A1
KIN
MX2
DDX5
ITM2C
ARNTL
CCNC
RND3
MLYCD
DDIT4
HSPB7
SMS
RAB3D
CNDP2
CCNL1
TMED3
COL1A1
FGFR1OP2
FILIP1
SFRP2
OTUD1
FLNC
BAG3
UBE2L6
OAS1
HTATIP2
HERC4
NEO1
CMTM3
ACSL1
SRXN1
DGKD
MMP15
ATF3
GADD45A
C16orf70
USP16
ARPC1B
EIF4G3
PFN2
RNF13
TULP3
SRPX
CFL1
SH3BGRL3
PLIN2
DDIT3
WDR61
SAFB2
MPV17
GLB1
ARRB2
PTK7
MDK
PARP12
HLA-DRA
SMOX
PTK2B
TRIM7
