# Supplementary material for: Comprehensive Analysis of the lncRNA–miRNA–mRNA Regulatory Network for Intramuscular Fat in Pigs
Source: Genes (Basel). 2023 Jan 7;14(1):168. doi: 10.3390/genes14010168 (PMC9859044; doi:10.3390/genes14010168)
Supplement: Supplementary file 1 [file genes-14-00168-s001.zip › genes-2044892-supplementary/Supplementary documents/Table S6.DEPTG-PTM and DEPTM.xlsx]

## Sheet: Sheet1
DEL-PTM			Intersection of DEL-PTM and DEM
ssc-mir-374b			ssc-mir-31
ssc-mir-374a			ssc-mir-137
ssc-mir-31			ssc-mir-885
ssc-mir-137			ssc-mir-145
ssc-mir-144			ssc-mir-210
ssc-mir-34a			ssc-mir-205
ssc-mir-370			ssc-mir-429
ssc-mir-106a			ssc-mir-200b
ssc-mir-18a			ssc-mir-1277
ssc-mir-130b			ssc-mir-224
ssc-mir-361			ssc-mir-183
ssc-mir-497			ssc-mir-542
ssc-mir-484			ssc-mir-208b
ssc-mir-493			ssc-mir-182
ssc-mir-92a-2			ssc-mir-22
ssc-mir-3613			ssc-mir-138
ssc-mir-450b
ssc-mir-885
ssc-mir-145
ssc-mir-199b
ssc-mir-221
ssc-mir-494
ssc-mir-210
ssc-mir-1306
ssc-mir-582
ssc-mir-299
ssc-mir-27b
ssc-mir-27a
ssc-mir-335
ssc-mir-204
ssc-mir-15b
ssc-mir-223
ssc-mir-660
ssc-mir-205
ssc-mir-130a
ssc-mir-1224
ssc-mir-429
ssc-mir-200b
ssc-mir-369
ssc-mir-185
ssc-mir-1277
ssc-mir-224
ssc-mir-452
ssc-mir-132
ssc-mir-155
ssc-mir-708
ssc-mir-28
ssc-mir-18b
ssc-mir-183
ssc-let-7f-2
ssc-mir-29b-1
ssc-mir-489
ssc-mir-758
ssc-mir-148a
ssc-mir-126
ssc-mir-10b
ssc-mir-19b-2
ssc-mir-19b-1
ssc-mir-140
ssc-mir-19a
ssc-mir-542
ssc-mir-181a-2
ssc-mir-218-1
ssc-mir-331
ssc-mir-125a
ssc-mir-20a
ssc-mir-17
ssc-mir-670
ssc-mir-181b-2
ssc-mir-574
ssc-mir-769
ssc-mir-342
ssc-mir-505
ssc-mir-338
ssc-mir-212
ssc-mir-296
ssc-mir-1
ssc-mir-30e
ssc-mir-30d
ssc-mir-30a
ssc-mir-208b
ssc-mir-545
ssc-mir-182
ssc-mir-504
ssc-mir-376b
ssc-mir-22
ssc-mir-874
ssc-mir-1296
ssc-mir-615
ssc-mir-1343
ssc-mir-26b
ssc-mir-26a
ssc-mir-376c
ssc-mir-16-1
ssc-mir-138
ssc-mir-214
ssc-mir-328
ssc-mir-432
ssc-mir-1285
ssc-mir-107
ssc-mir-142
ssc-mir-23b
ssc-mir-671
ssc-mir-491
