# Supplementary material for: Comprehensive Analysis of the lncRNA–miRNA–mRNA Regulatory Network for Intramuscular Fat in Pigs
Source: Genes (Basel). 2023 Jan 7;14(1):168. doi: 10.3390/genes14010168 (PMC9859044; doi:10.3390/genes14010168)
Supplement: Supplementary file 1 [file genes-14-00168-s001.zip › genes-2044892-supplementary/Supplementary documents/Table S7. Overview of potential differentially expressed target genes (DEPTG) of DEL.xlsx]

## Sheet: Sheet1
Table S7. Overview of potential differentially expressed target genes (DEPTG) of differentially expressed lncRNA (DEL).
mRNA	lncRNA	cor	p
SLC20A1	MSTRG.383.1	0.892456	9.43423e-05
DDIT3	MSTRG.383.1	0.833197	0.000763051
MRTFA	MSTRG.1220.1	0.863343	0.000297057
NTN4	MSTRG.1220.1	-0.813603	0.0012839
DSP	MSTRG.1220.1	0.800419	0.00176459
RLBP1	MSTRG.1220.1	-0.881107	0.000152746
NEO1	MSTRG.1220.1	0.960951	6.69574e-07
CFL2	MSTRG.1220.1	-0.820709	0.00107068
RGMA	MSTRG.1220.1	0.81005	0.00140205
MMP15	MSTRG.1220.1	0.831367	0.000803207
DBP	MSTRG.1220.1	0.839943	0.000628223
CACNG6	MSTRG.1220.1	0.83492	0.000726664
KIF1B	MSTRG.1220.1	-0.83492	0.000726664
FBXO6	MSTRG.1220.1	0.891766	9.72917e-05
NEXN	MSTRG.1220.1	-0.85979	0.000335629
TIAM2	MSTRG.1220.1	-0.845579	0.000530407
MYO5A	MSTRG.1220.1	-0.820709	0.00107068
EIF3J	MSTRG.1220.1	-0.802944	0.00166328
DAB2IP	MSTRG.1220.1	0.831045	0.000810447
PLPP7	MSTRG.1220.1	0.831367	0.000803207
OLFML2B	MSTRG.1220.1	0.816809	0.00118401
RAP1A	MSTRG.1220.1	-0.815029	0.00123869
SYPL2	MSTRG.1220.1	0.81005	0.00140205
SLC20A2	MSTRG.1220.1	-0.870449	0.000230306
PDGFA	MSTRG.1220.1	0.918242	2.50479e-05
ZNF213	MSTRG.1220.1	0.854179	0.000404364
SFXN5	MSTRG.1220.1	0.816809	0.00118401
FRAS1	MSTRG.1220.1	0.881107	0.000152746
TNFRSF19	MSTRG.1220.1	0.875291	0.000191985
UCHL3	MSTRG.1220.1	-0.824262	0.000974881
CLIP1	MSTRG.1220.1	-0.806497	0.00152838
SLC35E4	MSTRG.1220.1	-0.805767	0.00155541
ANKRD1	MSTRG.1220.1	-0.838473	0.000655888
HABP2	MSTRG.1220.1	-0.856237	0.00037799
NRAP	MSTRG.1220.1	-0.845579	0.000530407
PFKFB3	MSTRG.1220.1	0.891766	9.72917e-05
KLHL40	MSTRG.1220.1	-0.81005	0.00140205
ITIH4	MSTRG.1220.1	-0.9344	8.56414e-06
SFMBT1	MSTRG.1220.1	-0.802572	0.00167792
LMCD1	MSTRG.1220.1	-0.866896	0.000262028
KBTBD12	MSTRG.1220.1	-0.852116	0.00043221
KY	MSTRG.1220.1	0.902424	5.90185e-05
CARNS1	MSTRG.1220.1	0.88466	0.000132063
DAGLA	MSTRG.1220.1	0.891766	9.72917e-05
CRY2	MSTRG.1220.1	0.877554	0.000175879
NAV2	MSTRG.1220.1	0.869943	0.000234629
CSRP3	MSTRG.1220.1	-0.824262	0.000974881
HBEGF	MSTRG.1220.1	-0.888213	0.000113639
DIAPH1	MSTRG.1220.1	-0.827815	0.000885837
SH3RF2	MSTRG.1220.1	0.866896	0.000262028
PPARGC1B	MSTRG.1220.1	0.809706	0.00141391
GAB2	MSTRG.1220.1	0.809691	0.00141446
C11orf1	MSTRG.1220.1	-0.806497	0.00152838
PPFIA4	MSTRG.1220.1	-0.806497	0.00152838
VASH2	MSTRG.1220.1	-0.81325	0.0012953
XIRP2	MSTRG.1220.1	-0.849132	0.00047511
KLHL41	MSTRG.1220.1	-0.802944	0.00166328
FLNC	MSTRG.1220.1	-0.838473	0.000655888
SLC16A5	MSTRG.1220.1	0.888213	0.000113639
PLEKHH3	MSTRG.1220.1	0.847061	0.000506763
ERBB2	MSTRG.1220.1	0.856237	0.00037799
TNNT2	MSTRG.1220.1	0.812898	0.00130673
SYT12	MSTRG.1220.1	0.884431	0.000133325
IRS1	MSTRG.1220.1	0.955717	1.24481e-06
IGFBP5	MSTRG.1220.1	0.902424	5.90185e-05
KLF13	MSTRG.1220.1	0.806497	0.00152838
SRPK2	MSTRG.1220.1	-0.806497	0.00152838
ENHO	MSTRG.1220.1	0.831367	0.000803207
RNF13	MSTRG.1220.1	-0.817156	0.00117356
FAM78A	MSTRG.1220.1	0.870449	0.000230306
UTP3	MSTRG.1220.1	-0.802944	0.00166328
PGAP4	MSTRG.1220.1	0.916636	2.75316e-05
KPNA4	MSTRG.1220.1	-0.81005	0.00140205
SFT2D2	MSTRG.1220.1	0.820028	0.00108982
DDIT4	MSTRG.1220.1	0.863343	0.000297057
KCNS3	MSTRG.1220.1	0.827815	0.000885837
DAPK3	MSTRG.1220.1	-0.827815	0.000885837
MSRB1	MSTRG.1220.1	0.934258	8.65492e-06
SREBF1	MSTRG.1220.1	0.874002	0.000201662
KCTD15	MSTRG.1220.1	0.820709	0.00107068
TEF	MSTRG.1220.1	0.891766	9.72917e-05
PLIN2	MSTRG.1220.1	-0.824262	0.000974881
MYOM3	MSTRG.1220.1	-0.856237	0.00037799
CRYAB	MSTRG.1220.1	-0.813603	0.0012839
TRIM7	MSTRG.1220.1	0.918242	2.50479e-05
CXXC5	MSTRG.1220.1	0.85979	0.000335629
ENAH	MSTRG.1220.1	-0.856237	0.00037799
TRIM54	MSTRG.1220.1	-0.817156	0.00117356
UCK2	MSTRG.1220.1	-0.827815	0.000885837
GPRC5C	MSTRG.1220.1	0.877554	0.000175879
HSPB7	MSTRG.1220.1	-0.874002	0.000201662
FGFR1OP2	MSTRG.1593.1	0.854704	0.000397509
TULP3	MSTRG.1593.1	-0.801526	0.0017196
PPP1R3G	MSTRG.1593.1	-0.842726	0.000578312
NEO1	MSTRG.1593.1	-0.803858	0.00162777
PPP1R15A	MSTRG.1593.1	0.81738	0.00116684
TMEM201	MSTRG.1593.1	0.862168	0.000309405
PDE7B	MSTRG.1593.1	0.802451	0.00168271
SMPDL3A	MSTRG.1593.1	0.805727	0.00155689
ACTC1	MSTRG.1593.1	-0.865901	0.000271496
CDC37L1	MSTRG.1593.1	0.802451	0.00168271
TLE1	MSTRG.1593.1	-0.906956	4.68941e-05
XPA	MSTRG.1593.1	0.818813	0.00112466
TRMT13	MSTRG.1593.1	0.862168	0.000309405
CLCA2	MSTRG.1593.1	0.854744	0.000396993
CCN1	MSTRG.1593.1	0.930979	1.09779e-05
EMILIN1	MSTRG.1593.1	-0.833769	0.000750825
FRAS1	MSTRG.1593.1	-0.824845	0.000959804
ARFIP1	MSTRG.1593.1	0.856202	0.000378432
FHDC1	MSTRG.1593.1	0.801526	0.0017196
SLC35E4	MSTRG.1593.1	0.820253	0.00108346
ARID5B	MSTRG.1593.1	0.813648	0.00128246
KAT6B	MSTRG.1593.1	0.81738	0.00116684
SORBS1	MSTRG.1593.1	0.809916	0.00140668
ITIH3	MSTRG.1593.1	0.839774	0.000631345
KLHL24	MSTRG.1593.1	0.824845	0.000959804
CNKSR2	MSTRG.1593.1	0.887672	0.000116308
SRPX	MSTRG.1593.1	-0.88083	0.00015446
ATP2B3	MSTRG.1593.1	0.841246	0.000604448
UNC93B1	MSTRG.1593.1	-0.815074	0.00123728
HTATIP2	MSTRG.1593.1	0.81738	0.00116684
ARNTL	MSTRG.1593.1	0.813648	0.00128246
SAFB2	MSTRG.1593.1	0.877098	0.00017904
MYOT	MSTRG.1593.1	0.809916	0.00140668
SH3RF2	MSTRG.1593.1	-0.802451	0.00168271
CHRNA10	MSTRG.1593.1	0.803399	0.00164553
PPFIA4	MSTRG.1593.1	0.809916	0.00140668
ACSL1	MSTRG.1593.1	0.862168	0.000309405
PDLIM3	MSTRG.1593.1	0.802451	0.00168271
MAP3K20	MSTRG.1593.1	0.81738	0.00116684
PLCD4	MSTRG.1593.1	0.824845	0.000959804
DUSP1	MSTRG.1593.1	0.809916	0.00140668
WIPI1	MSTRG.1593.1	0.869633	0.000237308
G6PC3	MSTRG.1593.1	-0.813205	0.00129675
PNMT	MSTRG.1593.1	0.83231	0.000782324
VMO1	MSTRG.1593.1	-0.880181	0.000158535
APBB2	MSTRG.1593.1	0.81738	0.00116684
CPT1B	MSTRG.1593.1	0.802451	0.00168271
FADS1	MSTRG.1593.1	-0.871157	0.000224354
NSUN7	MSTRG.1593.1	0.81738	0.00116684
THUMPD1	MSTRG.1593.1	0.839774	0.000631345
SYT12	MSTRG.1593.1	-0.803858	0.00162777
DCUN1D2	MSTRG.1593.1	0.820683	0.00107141
CDV3	MSTRG.1593.1	0.822552	0.00102011
DHCR24	MSTRG.1593.1	-0.858436	0.000351313
C4orf46	MSTRG.1593.1	0.83231	0.000782324
ZBTB7B	MSTRG.1593.1	-0.822552	0.00102011
CIPC	MSTRG.1593.1	0.854704	0.000397509
SAP30	MSTRG.1593.1	0.844985	0.00054011
ASB5	MSTRG.1593.1	0.809916	0.00140668
SFT2D2	MSTRG.1593.1	-0.844599	0.000546501
VPS72	MSTRG.1593.1	0.884562	0.000132601
WFS1	MSTRG.1593.1	-0.917635	2.5965e-05
ZBTB43	MSTRG.1593.1	0.884562	0.000132601
SREBF1	MSTRG.1593.1	-0.802451	0.00168271
GPX1	MSTRG.1593.1	-0.836042	0.000703706
SH3BGRL3	MSTRG.1593.1	-0.801988	0.0017011
MPV17	MSTRG.1593.1	0.856202	0.000378432
ZNF326	MSTRG.1593.1	0.801526	0.0017196
MAP3K7CL	MSTRG.1593.1	0.802451	0.00168271
SLMAP	MSTRG.1593.1	0.802451	0.00168271
TRIM54	MSTRG.1593.1	0.802451	0.00168271
ANKRD33B	MSTRG.1593.1	0.877098	0.00017904
CCDC69	MSTRG.1593.1	-0.837507	0.000674568
PLEKHA3	MSTRG.1593.1	0.86604	0.000270158
NEO1	MSTRG.2004.1	0.880582	0.000156004
SMOX	MSTRG.2004.1	0.800115	0.00177709
SFXN5	MSTRG.2004.1	0.807807	0.00148084
CRACD	MSTRG.2004.1	-0.802947	0.00166317
TNFRSF19	MSTRG.2004.1	0.911293	3.72162e-05
ITIH4	MSTRG.2004.1	-0.817291	0.00116953
ASNS	MSTRG.2004.1	0.875124	0.000193216
SLC16A5	MSTRG.2004.1	0.806393	0.00153221
PLEKHH3	MSTRG.2004.1	0.805988	0.0015472
SRXN1	MSTRG.2004.1	-0.806393	0.00153221
ALDH4A1	MSTRG.2004.1	0.835453	0.000715695
IRS1	MSTRG.2004.1	0.813658	0.00128213
MSRB1	MSTRG.2004.1	0.878763	0.000167722
TRIM7	MSTRG.2004.1	0.88786	0.000115374
GPRC5C	MSTRG.2004.1	0.824555	0.000967264
FHDC1	MSTRG.4084.1	-0.856091	0.000379823
CSRP3	MSTRG.4084.1	-0.801009	0.00174052
RASGEF1C	MSTRG.4084.1	0.847079	0.000506476
HBEGF	MSTRG.4084.1	-0.801009	0.00174052
NSUN7	MSTRG.4084.1	-0.811785	0.00134338
C4orf46	MSTRG.4084.1	-0.808193	0.00146706
VPS72	MSTRG.4084.1	-0.815376	0.00122787
TMEM159	MSTRG.4084.1	-0.801009	0.00174052
MAP3K7CL	MSTRG.4084.1	-0.811785	0.00134338
MRTFA	MSTRG.4262.2	-0.831584	0.000798367
BEST3	MSTRG.4262.2	0.831584	0.000798367
PPFIBP1	MSTRG.4262.2	0.824254	0.00097507
RLBP1	MSTRG.4262.2	0.845619	0.00052975
NEO1	MSTRG.4262.2	-0.864676	0.00028351
HSP90AA1	MSTRG.4262.2	0.800005	0.00178164
MMP15	MSTRG.4262.2	-0.824566	0.000966981
CACNG6	MSTRG.4262.2	-0.859654	0.000337176
KIF1B	MSTRG.4262.2	0.852637	0.000425047
FBXO6	MSTRG.4262.2	-0.908778	4.26148e-05
NEXN	MSTRG.4262.2	0.849128	0.000475163
TIAM2	MSTRG.4262.2	0.817549	0.00116182
BCLAF1	MSTRG.4262.2	0.81404	0.00126992
PDE7B	MSTRG.4262.2	0.838602	0.00065343
STX7	MSTRG.4262.2	0.863163	0.000298922
ASCC3	MSTRG.4262.2	0.887523	0.000117047
FILIP1	MSTRG.4262.2	0.894742	8.50682e-05
PTPN3	MSTRG.4262.2	0.863163	0.000298922
DAB2IP	MSTRG.4262.2	-0.889281	0.000108515
PLPP7	MSTRG.4262.2	-0.863163	0.000298922
PKIA	MSTRG.4262.2	0.852637	0.000425047
VCPIP1	MSTRG.4262.2	0.856146	0.000379136
OLFML2B	MSTRG.4262.2	-0.838314	0.000658934
TNFAIP8L2	MSTRG.4262.2	-0.926322	1.50961e-05
SEMA6C	MSTRG.4262.2	-0.905269	5.11546e-05
RAP1A	MSTRG.4262.2	0.817225	0.00117151
SYPL2	MSTRG.4262.2	-0.87369	0.00020406
ZDHHC2	MSTRG.4262.2	0.867958	0.000252211
PDGFA	MSTRG.4262.2	-0.804922	0.00158711
SFXN5	MSTRG.4262.2	-0.871706	0.000219828
EMILIN1	MSTRG.4262.2	-0.826012	0.000930194
ROCK2	MSTRG.4262.2	0.887725	0.000116044
CNOT6L	MSTRG.4262.2	0.815467	0.00122507
FRAS1	MSTRG.4262.2	-0.800005	0.00178164
ARHGAP24	MSTRG.4262.2	0.803514	0.00164108
DGKD	MSTRG.4262.2	0.828075	0.000879558
CLIP1	MSTRG.4262.2	0.800005	0.00178164
SLC35E4	MSTRG.4262.2	0.823944	0.000983174
BMS1	MSTRG.4262.2	0.852637	0.000425047
SORBS1	MSTRG.4262.2	0.919304	2.35066e-05
HABP2	MSTRG.4262.2	0.863163	0.000298922
NRAP	MSTRG.4262.2	0.838602	0.00065343
KLHL40	MSTRG.4262.2	0.800005	0.00178164
SFMBT1	MSTRG.4262.2	0.852374	0.000428653
KY	MSTRG.4262.2	-0.852637	0.000425047
CNKSR2	MSTRG.4262.2	0.864437	0.000285908
DAGLA	MSTRG.4262.2	-0.954392	1.43933e-06
CRY2	MSTRG.4262.2	-0.803514	0.00164108
NAV2	MSTRG.4262.2	-0.848592	0.000483213
CSRP3	MSTRG.4262.2	0.803514	0.00164108
KLHL3	MSTRG.4262.2	0.849128	0.000475163
SH3RF2	MSTRG.4262.2	-0.884216	0.000134521
GAB2	MSTRG.4262.2	-0.838314	0.000658934
USP28	MSTRG.4262.2	0.849128	0.000475163
PDK4	MSTRG.4262.2	0.84211	0.000589078
FAM126A	MSTRG.4262.2	0.831584	0.000798367
NAMPT	MSTRG.4262.2	0.821058	0.00106096
PRRC2C	MSTRG.4262.2	0.828075	0.000879558
VASH2	MSTRG.4262.2	0.827769	0.000886929
XIRP2	MSTRG.4262.2	0.859654	0.000337176
KLHL41	MSTRG.4262.2	0.800005	0.00178164
ITGAV	MSTRG.4262.2	0.831584	0.000798367
NABP1	MSTRG.4262.2	0.800005	0.00178164
FLNC	MSTRG.4262.2	0.831584	0.000798367
RETREG1	MSTRG.4262.2	0.821058	0.00106096
RICTOR	MSTRG.4262.2	0.831584	0.000798367
SLC16A5	MSTRG.4262.2	-0.898251	7.2242e-05
ARSG	MSTRG.4262.2	0.863163	0.000298922
PLEKHH3	MSTRG.4262.2	-0.882251	0.00014583
PIK3CB	MSTRG.4262.2	0.801407	0.0017244
OSBPL9	MSTRG.4262.2	0.870181	0.000232588
CPT1B	MSTRG.4262.2	0.877198	0.000178339
AMPD3	MSTRG.4262.2	0.80668	0.0015217
TNNT2	MSTRG.4262.2	-0.848592	0.000483213
RNF6	MSTRG.4262.2	0.833042	0.000766396
ACBD3	MSTRG.4262.2	0.815467	0.00122507
SYT12	MSTRG.4262.2	-0.876978	0.000179873
IRS1	MSTRG.4262.2	-0.810531	0.00138558
KDSR	MSTRG.4262.2	0.821058	0.00106096
IGFBP5	MSTRG.4262.2	-0.877198	0.000178339
LRRC2	MSTRG.4262.2	0.821058	0.00106096
VPS54	MSTRG.4262.2	0.848859	0.000479188
LRRFIP2	MSTRG.4262.2	0.831584	0.000798367
FAM78A	MSTRG.4262.2	-0.817549	0.00116182
EIF4E	MSTRG.4262.2	0.800005	0.00178164
C16orf72	MSTRG.4262.2	0.821058	0.00106096
ZBTB7B	MSTRG.4262.2	-0.899826	6.70055e-05
RASGEF1B	MSTRG.4262.2	0.824566	0.000966981
SHISA2	MSTRG.4262.2	-0.929703	1.20052e-05
MAFF	MSTRG.4262.2	0.81404	0.00126992
CDADC1	MSTRG.4262.2	0.863163	0.000298922
KCNS3	MSTRG.4262.2	-0.919304	2.35066e-05
SLC39A10	MSTRG.4262.2	0.810531	0.00138558
MSRB1	MSTRG.4262.2	-0.891038	0.000100479
SPAG9	MSTRG.4262.2	0.849128	0.000475163
SREBF1	MSTRG.4262.2	-0.863163	0.000298922
KCTD15	MSTRG.4262.2	-0.891234	9.96154e-05
CBFB	MSTRG.4262.2	0.878736	0.000167901
TNRC6C	MSTRG.4262.2	0.891038	0.000100479
TEF	MSTRG.4262.2	-0.831584	0.000798367
PLIN2	MSTRG.4262.2	0.803514	0.00164108
SYF2	MSTRG.4262.2	0.838602	0.00065343
TRIM7	MSTRG.4262.2	-0.848859	0.000479188
CXXC5	MSTRG.4262.2	-0.947374	2.90914e-06
SLMAP	MSTRG.4262.2	0.81404	0.00126992
HERC4	MSTRG.4262.2	0.824566	0.000966981
GPRC5C	MSTRG.4262.2	-0.803514	0.00164108
PLEKHA3	MSTRG.4262.2	0.8478	0.00049529
FGFR1OP2	MSTRG.6525.3	0.900498	6.48609e-05
WNT5B	MSTRG.6525.3	-0.914736	3.07151e-05
CFL2	MSTRG.6525.3	0.818635	0.00112985
CCNC	MSTRG.6525.3	0.860265	0.000330262
SIM1	MSTRG.6525.3	0.839991	0.000627337
EIF3J	MSTRG.6525.3	0.872024	0.000217238
GNPNAT1	MSTRG.6525.3	0.918295	2.49701e-05
FSD1L	MSTRG.6525.3	0.825418	0.00094517
PTPN3	MSTRG.6525.3	0.804398	0.00160704
PENK	MSTRG.6525.3	-0.812939	0.00130539
TRMT13	MSTRG.6525.3	0.818635	0.00112985
EVI5	MSTRG.6525.3	0.821853	0.00103907
UGP2	MSTRG.6525.3	0.936091	7.53741e-06
ETFDH	MSTRG.6525.3	0.850669	0.000452626
CRACD	MSTRG.6525.3	0.876395	0.000183993
ARFIP1	MSTRG.6525.3	0.836115	0.000702239
AP1AR	MSTRG.6525.3	0.822194	0.00102978
PDLIM5	MSTRG.6525.3	0.850669	0.000452626
CLIP1	MSTRG.6525.3	0.868465	0.000247625
CCDC6	MSTRG.6525.3	0.800459	0.00176292
GPAM	MSTRG.6525.3	0.850087	0.000461037
DYNC1LI1	MSTRG.6525.3	0.877118	0.000178897
NAA50	MSTRG.6525.3	0.886261	0.000123491
SH3RF2	MSTRG.6525.3	-0.807957	0.00147547
ZC3H12C	MSTRG.6525.3	0.807957	0.00147547
AKAP9	MSTRG.6525.3	0.800839	0.00174744
PPFIA4	MSTRG.6525.3	0.911176	3.74536e-05
CACYBP	MSTRG.6525.3	0.832872	0.000770065
TLK1	MSTRG.6525.3	0.818635	0.00112985
HSPD1	MSTRG.6525.3	0.800839	0.00174744
PLCD4	MSTRG.6525.3	0.850669	0.000452626
PPWD1	MSTRG.6525.3	0.887815	0.000115597
TP53I13	MSTRG.6525.3	-0.899694	6.74328e-05
FKBP3	MSTRG.6525.3	0.832872	0.000770065
VPS50	MSTRG.6525.3	0.832872	0.000770065
FADS1	MSTRG.6525.3	-0.866422	0.000266507
THUMPD1	MSTRG.6525.3	0.829313	0.000850228
MCCC1	MSTRG.6525.3	0.872024	0.000217238
CCDC73	MSTRG.6525.3	0.857787	0.00035903
LRRC2	MSTRG.6525.3	0.811516	0.00135232
FYTTD1	MSTRG.6525.3	0.857787	0.00035903
ENHO	MSTRG.6525.3	-0.811516	0.00135232
RNF13	MSTRG.6525.3	0.89338	9.05039e-05
UTP3	MSTRG.6525.3	0.815076	0.00123724
C4orf46	MSTRG.6525.3	0.921854	2.01076e-05
ZFP2	MSTRG.6525.3	0.841157	0.000606051
CIPC	MSTRG.6525.3	0.807957	0.00147547
PFN2	MSTRG.6525.3	0.911176	3.74536e-05
KPNA4	MSTRG.6525.3	0.836431	0.000695873
PPP2R3C	MSTRG.6525.3	0.911176	3.74536e-05
LLPH	MSTRG.6525.3	0.857787	0.00035903
CCDC117	MSTRG.6525.3	0.869987	0.000234248
SLMAP	MSTRG.6525.3	0.854228	0.000403724
CCDC59	MSTRG.6525.3	0.816155	0.00120389
ANKRD33B	MSTRG.6525.3	0.879143	0.000165221
TLCD4	MSTRG.6525.3	0.839991	0.000627337
RND3	MSTRG.6525.3	0.834332	0.00073893
AQP3	MSTRG.6525.3	-0.85723	0.000365754
ANKRD2	MSTRG.7556.1	-0.853315	0.00041585
PPFIA4	MSTRG.8414.1	0.805859	0.00155198
TP53I13	MSTRG.8414.1	-0.851055	0.000447109
AQP3	MSTRG.8414.1	-0.901727	6.10844e-05
BEST3	MSTRG.10023.1	0.809233	0.00143038
TMEM19	MSTRG.10023.1	0.894043	8.78247e-05
FGFR1OP2	MSTRG.10023.1	0.876374	0.000184139
RASSF8	MSTRG.10023.1	0.823368	0.000998331
WNT5B	MSTRG.10023.1	-0.830435	0.000824281
NTN4	MSTRG.10023.1	0.858706	0.000348148
NEO1	MSTRG.10023.1	-0.833661	0.000753117
BAZ1A	MSTRG.10023.1	0.804985	0.00158475
CFL2	MSTRG.10023.1	0.812766	0.00131101
HSP90AA1	MSTRG.10023.1	0.858706	0.000348148
DBP	MSTRG.10023.1	-0.861981	0.000311416
PPP1R15A	MSTRG.10023.1	0.830435	0.000824281
CACNG6	MSTRG.10023.1	-0.823368	0.000998331
TMEM201	MSTRG.10023.1	0.809233	0.00143038
DNAJB4	MSTRG.10023.1	0.862239	0.000308649
TIAM2	MSTRG.10023.1	0.84457	0.000546974
STX7	MSTRG.10023.1	0.841037	0.000608225
ARHGAP18	MSTRG.10023.1	0.886976	0.000119811
HSF2	MSTRG.10023.1	0.837503	0.000674659
CCNC	MSTRG.10023.1	0.857657	0.000360596
AMD1	MSTRG.10023.1	0.865773	0.00027273
SLC22A16	MSTRG.10023.1	0.801801	0.00170857
MYO5A	MSTRG.10023.1	0.826902	0.000908091
GNPNAT1	MSTRG.10023.1	0.883442	0.000138891
XPA	MSTRG.10023.1	0.824811	0.000960678
TRMT13	MSTRG.10023.1	0.830435	0.000824281
EVI5	MSTRG.10023.1	0.88853	0.000112097
CLCA2	MSTRG.10023.1	0.853834	0.000408925
CCN1	MSTRG.10023.1	0.810651	0.0013815
SLC20A2	MSTRG.10023.1	0.894043	8.78247e-05
EIF2AK3	MSTRG.10023.1	0.817396	0.00116637
SFXN5	MSTRG.10023.1	-0.842511	0.000582059
AAK1	MSTRG.10023.1	0.886976	0.000119811
UGP2	MSTRG.10023.1	0.837503	0.000674659
RASGRP3	MSTRG.10023.1	-0.847539	0.000499313
KLHL29	MSTRG.10023.1	0.8163	0.00119944
CRACD	MSTRG.10023.1	0.859436	0.000339677
ARFIP1	MSTRG.10023.1	0.814191	0.00126511
SMAD1	MSTRG.10023.1	0.826902	0.000908091
HSPH1	MSTRG.10023.1	0.904644	5.28055e-05
HSPB8	MSTRG.10023.1	0.826902	0.000908091
SLC35E4	MSTRG.10023.1	0.840447	0.000618948
CCDC6	MSTRG.10023.1	0.817731	0.00115641
ANKRD1	MSTRG.10023.1	0.936448	7.33363e-06
BAG3	MSTRG.10023.1	0.890509	0.000102846
APTX	MSTRG.10023.1	0.89561	8.17413e-05
DYNC1LI1	MSTRG.10023.1	0.91331	3.32881e-05
KLHL40	MSTRG.10023.1	0.883442	0.000138891
HHATL	MSTRG.10023.1	0.911712	3.63712e-05
ABHD5	MSTRG.10023.1	0.821271	0.00105505
ITIH4	MSTRG.10023.1	0.890509	0.000102846
SFMBT1	MSTRG.10023.1	0.853131	0.000418335
KY	MSTRG.10023.1	-0.855172	0.000391472
NAA50	MSTRG.10023.1	0.837503	0.000674659
CLDND1	MSTRG.10023.1	0.862239	0.000308649
CNKSR2	MSTRG.10023.1	0.845766	0.000527375
SMS	MSTRG.10023.1	0.865773	0.00027273
DDX3X	MSTRG.10023.1	0.819834	0.00109533
LONRF3	MSTRG.10023.1	0.858706	0.000348148
SAFB2	MSTRG.10023.1	0.812766	0.00131101
HSPA4	MSTRG.10023.1	0.823368	0.000998331
DIAPH1	MSTRG.10023.1	0.84457	0.000546974
CHORDC1	MSTRG.10023.1	0.858706	0.000348148
ZC3H12C	MSTRG.10023.1	0.802165	0.00169405
C11orf1	MSTRG.10023.1	0.890509	0.000102846
PPFIA4	MSTRG.10023.1	0.833969	0.000746576
CACYBP	MSTRG.10023.1	0.837503	0.000674659
VASH2	MSTRG.10023.1	0.87614	0.000185811
TLK1	MSTRG.10023.1	0.865773	0.00027273
SP3	MSTRG.10023.1	0.817731	0.00115641
ITGAV	MSTRG.10023.1	0.837503	0.000674659
NABP1	MSTRG.10023.1	0.872841	0.000210697
HSPD1	MSTRG.10023.1	0.819834	0.00109533
PRKAG2	MSTRG.10023.1	0.830435	0.000824281
RICTOR	MSTRG.10023.1	0.802165	0.00169405
WIPI1	MSTRG.10023.1	0.833969	0.000746576
PSMD12	MSTRG.10023.1	0.802165	0.00169405
ASPA	MSTRG.10023.1	0.836901	0.000686523
TTC9	MSTRG.10023.1	0.872841	0.000210697
PIK3CB	MSTRG.10023.1	0.810651	0.0013815
AMPD3	MSTRG.10023.1	0.828351	0.000872956
PNRC2	MSTRG.10023.1	0.841037	0.000608225
FADS1	MSTRG.10023.1	-0.814191	0.00126511
ACBD3	MSTRG.10023.1	0.819501	0.00110483
THUMPD1	MSTRG.10023.1	0.876374	0.000184139
IRS1	MSTRG.10023.1	-0.830435	0.000824281
SRPK2	MSTRG.10023.1	0.8163	0.00119944
FYTTD1	MSTRG.10023.1	0.879908	0.00016027
CDV3	MSTRG.10023.1	0.88499	0.000130258
FBXO22	MSTRG.10023.1	0.862239	0.000308649
RNF13	MSTRG.10023.1	0.886976	0.000119811
FAM78A	MSTRG.10023.1	-0.812766	0.00131101
EIF4E	MSTRG.10023.1	0.848104	0.000490618
UTP3	MSTRG.10023.1	0.879908	0.00016027
C4orf46	MSTRG.10023.1	0.897577	7.45802e-05
LARP4	MSTRG.10023.1	0.809233	0.00143038
CEP95	MSTRG.10023.1	0.821271	0.00105505
ZFP2	MSTRG.10023.1	0.891866	9.68574e-05
RASGEF1B	MSTRG.10023.1	0.84457	0.000546974
CIPC	MSTRG.10023.1	0.932915	9.55438e-06
SAP30	MSTRG.10023.1	0.874371	0.000198855
PFN2	MSTRG.10023.1	0.897577	7.45802e-05
ASB5	MSTRG.10023.1	0.886976	0.000119811
PPP2R3C	MSTRG.10023.1	0.894043	8.78247e-05
VPS72	MSTRG.10023.1	0.848104	0.000490618
SLC39A10	MSTRG.10023.1	0.802165	0.00169405
DAPK3	MSTRG.10023.1	0.855172	0.000391472
CCDC117	MSTRG.10023.1	0.823041	0.00100701
WFS1	MSTRG.10023.1	-0.81385	0.00127598
CBFB	MSTRG.10023.1	0.819501	0.00110483
KLHL34	MSTRG.10023.1	0.812766	0.00131101
IRS2	MSTRG.10023.1	0.833969	0.000746576
TEF	MSTRG.10023.1	-0.855172	0.000391472
CRYAB	MSTRG.10023.1	0.855172	0.000391472
MPV17	MSTRG.10023.1	0.92216	1.97275e-05
DNAJA4	MSTRG.10023.1	0.809233	0.00143038
TRIM7	MSTRG.10023.1	-0.870831	0.000227084
CXXC5	MSTRG.10023.1	-0.84457	0.000546974
ENAH	MSTRG.10023.1	0.851638	0.000438874
SLMAP	MSTRG.10023.1	0.890509	0.000102846
HERC4	MSTRG.10023.1	0.886976	0.000119811
UCK2	MSTRG.10023.1	0.936448	7.33363e-06
TMEM38B	MSTRG.10023.1	0.84457	0.000546974
HSPB1	MSTRG.10023.1	0.858706	0.000348148
NEO1	MSTRG.10567.1	-0.826876	0.000908727
KIF1B	MSTRG.10567.1	0.800737	0.00175159
FBXO6	MSTRG.10567.1	-0.832484	0.000778512
ACTC1	MSTRG.10567.1	-0.871286	0.000223286
PTPN3	MSTRG.10567.1	0.913616	3.27226e-05
CCN1	MSTRG.10567.1	0.819809	0.00109606
FRAS1	MSTRG.10567.1	-0.804264	0.00161215
GPAM	MSTRG.10567.1	0.863729	0.000293084
ITIH3	MSTRG.10567.1	0.800737	0.00175159
SFMBT1	MSTRG.10567.1	0.80214	0.00169505
CNKSR2	MSTRG.10567.1	0.84072	0.000613966
SRPX	MSTRG.10567.1	-0.899506	6.8044e-05
UNC93B1	MSTRG.10567.1	-0.848078	0.000491022
DAGLA	MSTRG.10567.1	-0.836011	0.000704328
CSRP3	MSTRG.10567.1	0.839539	0.000635734
USH1C	MSTRG.10567.1	-0.804264	0.00161215
KLHL3	MSTRG.10567.1	0.800737	0.00175159
SH3RF2	MSTRG.10567.1	-0.917143	2.67271e-05
ASNS	MSTRG.10567.1	-0.816275	0.00120022
RETREG1	MSTRG.10567.1	0.804264	0.00161215
SLC16A5	MSTRG.10567.1	-0.857176	0.000366413
G6PC3	MSTRG.10567.1	-0.844544	0.000547413
OSBPL9	MSTRG.10567.1	0.825429	0.000944898
THUMPD1	MSTRG.10567.1	0.807791	0.00148139
SYT12	MSTRG.10567.1	-0.862212	0.000308936
SHISA2	MSTRG.10567.1	-0.805674	0.00155888
SFT2D2	MSTRG.10567.1	-0.82125	0.00105562
KCNS3	MSTRG.10567.1	-0.807791	0.00148139
WFS1	MSTRG.10567.1	-0.83718	0.000681
MSRB1	MSTRG.10567.1	-0.810974	0.00137055
SPAG9	MSTRG.10567.1	0.800737	0.00175159
SLMAP	MSTRG.10567.1	0.832484	0.000778512
ANKRD33B	MSTRG.10567.1	0.839539	0.000635734
PLEKHA3	MSTRG.10567.1	0.813167	0.00129797
BEST3	MSTRG.10885.1	0.901111	6.29565e-05
TMEM19	MSTRG.10885.1	0.922313	1.95392e-05
TBC1D15	MSTRG.10885.1	0.925847	1.55757e-05
PPFIBP1	MSTRG.10885.1	0.821271	0.00105505
FGFR1OP2	MSTRG.10885.1	0.897577	7.45802e-05
RASSF8	MSTRG.10885.1	0.929381	1.22758e-05
BAZ1A	MSTRG.10885.1	0.897186	7.5964e-05
SLC10A1	MSTRG.10885.1	0.80927	0.00142906
FOS	MSTRG.10885.1	0.876374	0.000184139
PAPOLA	MSTRG.10885.1	0.851638	0.000438874
HSP90AA1	MSTRG.10885.1	0.869307	0.000240155
PPP1R15A	MSTRG.10885.1	0.865773	0.00027273
HP1BP3	MSTRG.10885.1	0.939982	5.54252e-06
EIF4G3	MSTRG.10885.1	0.841037	0.000608225
DNAJB4	MSTRG.10885.1	0.961185	6.50066e-07
NEXN	MSTRG.10885.1	0.805699	0.00155794
FUBP1	MSTRG.10885.1	0.911712	3.63712e-05
BCLAF1	MSTRG.10885.1	0.830435	0.000824281
STX7	MSTRG.10885.1	0.879908	0.00016027
ARHGAP18	MSTRG.10885.1	0.929381	1.22758e-05
HSF2	MSTRG.10885.1	0.925847	1.55757e-05
CEP85L	MSTRG.10885.1	0.860211	0.000330871
SLC35A1	MSTRG.10885.1	0.957651	9.98997e-07
CCNC	MSTRG.10885.1	0.911038	3.77374e-05
ASCC3	MSTRG.10885.1	0.842511	0.000582059
AMD1	MSTRG.10885.1	0.939982	5.54252e-06
SLC22A16	MSTRG.10885.1	0.831891	0.000791551
FILIP1	MSTRG.10885.1	0.865773	0.00027273
MYO5A	MSTRG.10885.1	0.851638	0.000438874
EIF3J	MSTRG.10885.1	0.802165	0.00169405
NEDD4L	MSTRG.10885.1	0.890509	0.000102846
GNPNAT1	MSTRG.10885.1	0.848104	0.000490618
CDC37L1	MSTRG.10885.1	0.809233	0.00143038
XPA	MSTRG.10885.1	0.858441	0.000351259
FSD1L	MSTRG.10885.1	0.817731	0.00115641
MYC	MSTRG.10885.1	0.8163	0.00119944
ZBTB10	MSTRG.10885.1	0.87968	0.00016173
PKIA	MSTRG.10885.1	0.833969	0.000746576
VCPIP1	MSTRG.10885.1	0.897577	7.45802e-05
TNFAIP8L2	MSTRG.10885.1	-0.848104	0.000490618
SEMA6C	MSTRG.10885.1	-0.819834	0.00109533
EVI5	MSTRG.10885.1	0.92039	2.20077e-05
ZDHHC2	MSTRG.10885.1	0.826262	0.00092394
ZFAND2A	MSTRG.10885.1	0.858706	0.000348148
EIF2AK3	MSTRG.10885.1	0.831581	0.000798431
SFXN5	MSTRG.10885.1	-0.800031	0.00178054
AAK1	MSTRG.10885.1	0.848104	0.000490618
LPIN1	MSTRG.10885.1	0.823368	0.000998331
ROCK2	MSTRG.10885.1	0.819834	0.00109533
ARFIP1	MSTRG.10885.1	0.870831	0.000227084
SMAD1	MSTRG.10885.1	0.886976	0.000119811
INPP4B	MSTRG.10885.1	0.835431	0.000716141
ABHD18	MSTRG.10885.1	0.802165	0.00169405
AP1AR	MSTRG.10885.1	0.855172	0.000391472
ARHGAP24	MSTRG.10885.1	0.830435	0.000824281
HSPH1	MSTRG.10885.1	0.954117	1.4825e-06
SUPT20H	MSTRG.10885.1	0.84457	0.000546974
ZCCHC8	MSTRG.10885.1	0.805699	0.00155794
HSPB8	MSTRG.10885.1	0.872841	0.000210697
BMS1	MSTRG.10885.1	0.841037	0.000608225
ARID5B	MSTRG.10885.1	0.908178	4.39875e-05
KAT6B	MSTRG.10885.1	0.837503	0.000674659
ANKRD1	MSTRG.10885.1	0.833969	0.000746576
NHLRC2	MSTRG.10885.1	0.88853	0.000112097
BAG3	MSTRG.10885.1	0.894043	8.78247e-05
APTX	MSTRG.10885.1	0.91685	2.71896e-05
KIAA1217	MSTRG.10885.1	0.862239	0.000308649
DYNC1LI1	MSTRG.10885.1	0.88145	0.000150644
KLHL40	MSTRG.10885.1	0.823368	0.000998331
HHATL	MSTRG.10885.1	0.848104	0.000490618
ABHD5	MSTRG.10885.1	0.975259	7.00336e-08
SFMBT1	MSTRG.10885.1	0.853131	0.000418335
PLOD2	MSTRG.10885.1	0.848104	0.000490618
MBNL1	MSTRG.10885.1	0.84457	0.000546974
KLHL24	MSTRG.10885.1	0.869307	0.000240155
RUBCN	MSTRG.10885.1	0.89738	7.52733e-05
NAA50	MSTRG.10885.1	0.876374	0.000184139
CLDND1	MSTRG.10885.1	0.918779	2.42584e-05
BACH1	MSTRG.10885.1	0.809233	0.00143038
CDKL5	MSTRG.10885.1	0.92747	1.39831e-05
CNKSR2	MSTRG.10885.1	0.812077	0.00133367
SMS	MSTRG.10885.1	0.922313	1.95392e-05
DDX3X	MSTRG.10885.1	0.939982	5.54252e-06
PLS3	MSTRG.10885.1	0.872841	0.000210697
LONRF3	MSTRG.10885.1	0.830435	0.000824281
SAFB2	MSTRG.10885.1	0.819834	0.00109533
CAST	MSTRG.10885.1	0.851638	0.000438874
HSPA4	MSTRG.10885.1	0.904644	5.28055e-05
KLHL3	MSTRG.10885.1	0.841037	0.000608225
MYOT	MSTRG.10885.1	0.802165	0.00169405
CHORDC1	MSTRG.10885.1	0.950583	2.13552e-06
ZC3H12C	MSTRG.10885.1	0.826902	0.000908091
NKAPD1	MSTRG.10885.1	0.84457	0.000546974
USP28	MSTRG.10885.1	0.911712	3.63712e-05
AKAP9	MSTRG.10885.1	0.865773	0.00027273
FAM126A	MSTRG.10885.1	0.851638	0.000438874
NAMPT	MSTRG.10885.1	0.950583	2.13552e-06
PRRC2C	MSTRG.10885.1	0.809233	0.00143038
CACYBP	MSTRG.10885.1	0.904644	5.28055e-05
ANGEL2	MSTRG.10885.1	0.943516	4.11672e-06
VASH2	MSTRG.10885.1	0.847821	0.000494963
XIRP2	MSTRG.10885.1	0.819834	0.00109533
KLHL41	MSTRG.10885.1	0.833969	0.000746576
TLK1	MSTRG.10885.1	0.904644	5.28055e-05
PDK1	MSTRG.10885.1	0.883442	0.000138891
SP3	MSTRG.10885.1	0.9257	1.57269e-05
ITGAV	MSTRG.10885.1	0.886976	0.000119811
GLS	MSTRG.10885.1	0.858706	0.000348148
NABP1	MSTRG.10885.1	0.922313	1.95392e-05
HSPD1	MSTRG.10885.1	0.897577	7.45802e-05
DNAJB9	MSTRG.10885.1	0.872841	0.000210697
POLD2	MSTRG.10885.1	-0.831581	0.000798431
RETREG1	MSTRG.10885.1	0.809233	0.00143038
RICTOR	MSTRG.10885.1	0.904644	5.28055e-05
CPEB4	MSTRG.10885.1	0.879908	0.00016027
DUSP1	MSTRG.10885.1	0.84457	0.000546974
SLU7	MSTRG.10885.1	0.851638	0.000438874
PSMD12	MSTRG.10885.1	0.929381	1.22758e-05
WSB1	MSTRG.10885.1	0.841037	0.000608225
ASPA	MSTRG.10885.1	0.829808	0.000838702
PIK3CB	MSTRG.10885.1	0.838971	0.000646413
FKBP3	MSTRG.10885.1	0.830435	0.000824281
OSBPL9	MSTRG.10885.1	0.865773	0.00027273
AMPD3	MSTRG.10885.1	0.814191	0.00126511
VPS50	MSTRG.10885.1	0.855172	0.000391472
PNRC2	MSTRG.10885.1	0.936448	7.33363e-06
RNF6	MSTRG.10885.1	0.90977	4.04154e-05
ACBD3	MSTRG.10885.1	0.96287	5.22196e-07
PRKAA1	MSTRG.10885.1	0.802165	0.00169405
THUMPD1	MSTRG.10885.1	0.908178	4.39875e-05
ZNF507	MSTRG.10885.1	0.8163	0.00119944
ZNF146	MSTRG.10885.1	0.843993	0.000556643
ACTR6	MSTRG.10885.1	0.851085	0.000446674
KDSR	MSTRG.10885.1	0.855172	0.000391472
SRPK2	MSTRG.10885.1	0.841037	0.000608225
CAVIN2	MSTRG.10885.1	0.865773	0.00027273
PDZD9	MSTRG.10885.1	0.830435	0.000824281
MYNN	MSTRG.10885.1	0.879455	0.000163189
FYTTD1	MSTRG.10885.1	0.918779	2.42584e-05
CDV3	MSTRG.10885.1	0.93101	1.09542e-05
FBXO22	MSTRG.10885.1	0.858706	0.000348148
RNF13	MSTRG.10885.1	0.848104	0.000490618
USP16	MSTRG.10885.1	0.802165	0.00169405
LRRFIP2	MSTRG.10885.1	0.883442	0.000138891
RRP15	MSTRG.10885.1	0.831891	0.000791551
DMXL1	MSTRG.10885.1	0.841037	0.000608225
EIF4E	MSTRG.10885.1	0.950583	2.13552e-06
C16orf72	MSTRG.10885.1	0.918779	2.42584e-05
UTP3	MSTRG.10885.1	0.833969	0.000746576
C4orf46	MSTRG.10885.1	0.819834	0.00109533
LARP4	MSTRG.10885.1	0.897577	7.45802e-05
ZBTB7B	MSTRG.10885.1	-0.808881	0.0014427
CEP95	MSTRG.10885.1	0.853131	0.000418335
CCNL1	MSTRG.10885.1	0.814191	0.00126511
ZFP2	MSTRG.10885.1	0.900732	6.41295e-05
RASGEF1B	MSTRG.10885.1	0.890509	0.000102846
AVIL	MSTRG.10885.1	0.872841	0.000210697
CIPC	MSTRG.10885.1	0.894043	8.78247e-05
SAP30	MSTRG.10885.1	0.821271	0.00105505
PFN2	MSTRG.10885.1	0.869307	0.000240155
ASB5	MSTRG.10885.1	0.939982	5.54252e-06
KPNA4	MSTRG.10885.1	0.812766	0.00131101
ARL5B	MSTRG.10885.1	0.841037	0.000608225
PPP2R3C	MSTRG.10885.1	0.862239	0.000308649
CDADC1	MSTRG.10885.1	0.855172	0.000391472
ABRA	MSTRG.10885.1	0.936448	7.33363e-06
SLC39A10	MSTRG.10885.1	0.84457	0.000546974
DDX5	MSTRG.10885.1	0.851638	0.000438874
DAPK3	MSTRG.10885.1	0.812766	0.00131101
CCDC117	MSTRG.10885.1	0.856671	0.000372611
SRSF5	MSTRG.10885.1	0.826902	0.000908091
ZBTB43	MSTRG.10885.1	0.897577	7.45802e-05
C21orf91	MSTRG.10885.1	0.869307	0.000240155
SPAG9	MSTRG.10885.1	0.841037	0.000608225
ZBED5	MSTRG.10885.1	0.851638	0.000438874
CBFB	MSTRG.10885.1	0.89384	8.86374e-05
TNRC6C	MSTRG.10885.1	0.90269	5.82457e-05
IRS2	MSTRG.10885.1	0.862239	0.000308649
KLF5	MSTRG.10885.1	0.856671	0.000372611
SRSF10	MSTRG.10885.1	0.901111	6.29565e-05
LGALS3BP	MSTRG.10885.1	-0.803212	0.00165283
GADD45A	MSTRG.10885.1	0.837503	0.000674659
MPV17	MSTRG.10885.1	0.849591	0.000468304
ZNF248	MSTRG.10885.1	0.841037	0.000608225
RNF115	MSTRG.10885.1	0.833969	0.000746576
SYF2	MSTRG.10885.1	0.855172	0.000391472
ZFP36L2	MSTRG.10885.1	0.809233	0.00143038
ENAH	MSTRG.10885.1	0.833969	0.000746576
SLMAP	MSTRG.10885.1	0.894043	8.78247e-05
HERC4	MSTRG.10885.1	0.922313	1.95392e-05
PLEKHF2	MSTRG.10885.1	0.879908	0.00016027
UCK2	MSTRG.10885.1	0.848104	0.000490618
TMEM38B	MSTRG.10885.1	0.883442	0.000138891
HSPB1	MSTRG.10885.1	0.830435	0.000824281
CYLD	MSTRG.10885.1	0.830435	0.000824281
EEA1	MSTRG.10885.1	0.819501	0.00110483
SLA-DMB	MSTRG.12073.1	0.846154	0.000521134
RGMA	MSTRG.12073.1	0.888112	0.000114134
TYROBP	MSTRG.12073.1	0.854642	0.000398308
FBXO6	MSTRG.12073.1	0.853147	0.000418118
RPS6KA1	MSTRG.12073.1	0.833627	0.000753851
DAB2IP	MSTRG.12073.1	0.833627	0.000753851
OLFML2A	MSTRG.12073.1	0.881119	0.000152674
CERCAM	MSTRG.12073.1	0.846154	0.000521134
NCALD	MSTRG.12073.1	0.877198	0.000178339
FCER1G	MSTRG.12073.1	0.847637	0.000497797
SYPL2	MSTRG.12073.1	0.909091	4.19105e-05
PDGFRL	MSTRG.12073.1	0.868465	0.000247625
CPXM1	MSTRG.12073.1	0.818182	0.0011431
CTSZ	MSTRG.12073.1	0.811189	0.00136331
EMILIN1	MSTRG.12073.1	0.914187	3.16859e-05
FRAS1	MSTRG.12073.1	0.874126	0.000200713
SFRP2	MSTRG.12073.1	0.809108	0.00143474
PTK2B	MSTRG.12073.1	0.973732	9.42527e-08
EPHX2	MSTRG.12073.1	0.804196	0.00161477
FBXW8	MSTRG.12073.1	0.903033	5.726e-05
RET	MSTRG.12073.1	0.802837	0.00166751
ARHGAP22	MSTRG.12073.1	0.858145	0.000354759
ANKRD2	MSTRG.12073.1	-0.846154	0.000521134
MX1	MSTRG.12073.1	0.924695	1.67907e-05
SRPX	MSTRG.12073.1	0.804196	0.00161477
ZFP92	MSTRG.12073.1	0.804196	0.00161477
CFL1	MSTRG.12073.1	0.811189	0.00136331
DAGLA	MSTRG.12073.1	0.832168	0.000785442
SLC15A3	MSTRG.12073.1	0.872155	0.000216175
NAV2	MSTRG.12073.1	0.891234	9.96154e-05
CSRP3	MSTRG.12073.1	-0.839161	0.000642826
IFI30	MSTRG.12073.1	0.880707	0.000155225
GAB2	MSTRG.12073.1	0.882663	0.000143397
COL3A1	MSTRG.12073.1	0.839161	0.000642826
PARP12	MSTRG.12073.1	0.804264	0.00161215
GM2A	MSTRG.12073.1	0.892807	9.287e-05
TTYH2	MSTRG.12073.1	0.804196	0.00161477
VMO1	MSTRG.12073.1	0.863163	0.000298922
ARRB2	MSTRG.12073.1	0.809108	0.00143474
UBE2L6	MSTRG.12073.1	0.909091	4.19105e-05
AKNA	MSTRG.12073.1	0.858706	0.000348148
GLB1	MSTRG.12073.1	0.821058	0.00106096
IGFBP5	MSTRG.12073.1	0.902098	5.99786e-05
PCOLCE	MSTRG.12073.1	0.839161	0.000642826
DHCR24	MSTRG.12073.1	0.853147	0.000418118
UTP3	MSTRG.12073.1	-0.811189	0.00136331
CHCHD6	MSTRG.12073.1	0.816113	0.00120515
SFT2D2	MSTRG.12073.1	0.849128	0.000475163
GPNMB	MSTRG.12073.1	0.817549	0.00116182
THY1	MSTRG.12073.1	0.818182	0.0011431
MSRB1	MSTRG.12073.1	0.840632	0.000615569
UBXN11	MSTRG.12073.1	0.888112	0.000114134
KCTD15	MSTRG.12073.1	0.895105	8.36659e-05
SH3BGRL3	MSTRG.12073.1	0.882663	0.000143397
ISG12(A)	MSTRG.12073.1	0.811189	0.00136331
COL1A1	MSTRG.12073.1	0.867133	0.000259812
LGALS3BP	MSTRG.12073.1	0.859654	0.000337176
MYOM3	MSTRG.12073.1	-0.825175	0.000951363
CST3	MSTRG.12073.1	0.804196	0.00161477
SLC2A4RG	MSTRG.12073.1	0.804196	0.00161477
DDAH2	MSTRG.12073.1	0.889669	0.0001067
PLA2G6	MSTRG.12619.1	-0.804399	0.00160699
HSP90AA1	MSTRG.12619.1	-0.81276	0.0013112
SMOX	MSTRG.12619.1	0.803854	0.00162793
PRKAG2	MSTRG.12619.1	-0.81276	0.0013112
MAFF	MSTRG.12619.1	-0.832298	0.000782582
CBFB	MSTRG.12619.1	-0.812228	0.00132869
GADD45A	MSTRG.12619.1	-0.824483	0.000969139
PLA2G6	MSTRG.13115.1	0.816879	0.00118188
MYC	MSTRG.13115.1	0.823771	0.0009877
TECPR1	MSTRG.13115.1	0.809966	0.00140494
SFXN5	MSTRG.13115.1	-0.816879	0.00118188
ZCCHC8	MSTRG.13115.1	0.81545	0.00122559
CSRNP1	MSTRG.13115.1	0.816879	0.00118188
LONRF3	MSTRG.13115.1	0.81545	0.00122559
DNAJB9	MSTRG.13115.1	0.807129	0.0015053
RETREG1	MSTRG.13115.1	0.832092	0.000787114
SLC16A5	MSTRG.13115.1	-0.81545	0.00122559
OSBPL9	MSTRG.13115.1	0.807129	0.0015053
CDV3	MSTRG.13115.1	0.804376	0.00160787
MAFF	MSTRG.13115.1	0.81545	0.00122559
CBFB	MSTRG.13115.1	0.816879	0.00118188
C16orf70	MSTRG.13115.1	0.81545	0.00122559
BEST3	MSTRG.13120.1	0.877098	0.00017904
TMEM19	MSTRG.13120.1	0.877098	0.00017904
TBC1D15	MSTRG.13120.1	0.865901	0.000271496
PPFIBP1	MSTRG.13120.1	0.822552	0.00102011
RASSF8	MSTRG.13120.1	0.81738	0.00116684
PPP1R3G	MSTRG.13120.1	-0.861453	0.000317115
VEGFA	MSTRG.13120.1	0.836042	0.000703706
SLC10A1	MSTRG.13120.1	0.832151	0.000785807
PAPOLA	MSTRG.13120.1	0.802451	0.00168271
HSP90AA1	MSTRG.13120.1	0.802451	0.00168271
PPP1R15A	MSTRG.13120.1	0.839774	0.000631345
CACNG6	MSTRG.13120.1	-0.899492	6.80903e-05
FBXO6	MSTRG.13120.1	-0.802451	0.00168271
HP1BP3	MSTRG.13120.1	0.854704	0.000397509
DNAJB4	MSTRG.13120.1	0.839774	0.000631345
TIAM2	MSTRG.13120.1	0.824845	0.000959804
BCLAF1	MSTRG.13120.1	0.836042	0.000703706
PDE7B	MSTRG.13120.1	0.809916	0.00140668
STX7	MSTRG.13120.1	0.858436	0.000351313
SMPDL3A	MSTRG.13120.1	0.850594	0.000453702
HSF2	MSTRG.13120.1	0.862168	0.000309405
ASCC3	MSTRG.13120.1	0.833769	0.000750825
AMD1	MSTRG.13120.1	0.81738	0.00116684
FILIP1	MSTRG.13120.1	0.906956	4.68941e-05
ACTC1	MSTRG.13120.1	-0.828577	0.000867564
NEDD4L	MSTRG.13120.1	0.862168	0.000309405
CDC37L1	MSTRG.13120.1	0.824845	0.000959804
TLE1	MSTRG.13120.1	-0.884562	0.000132601
XPA	MSTRG.13120.1	0.822552	0.00102011
PLPP7	MSTRG.13120.1	-0.813648	0.00128246
MYC	MSTRG.13120.1	0.806183	0.00153995
ZBTB10	MSTRG.13120.1	0.820683	0.00107141
PKIA	MSTRG.13120.1	0.809916	0.00140668
VCPIP1	MSTRG.13120.1	0.862168	0.000309405
TNFAIP8L2	MSTRG.13120.1	-0.877098	0.00017904
SEMA6C	MSTRG.13120.1	-0.906956	4.68941e-05
RAP1A	MSTRG.13120.1	0.800119	0.00177693
SYPL2	MSTRG.13120.1	-0.806183	0.00153995
CCN1	MSTRG.13120.1	0.811335	0.00135839
ZDHHC2	MSTRG.13120.1	0.835235	0.000720158
ZFAND2A	MSTRG.13120.1	0.888295	0.00011324
TECPR1	MSTRG.13120.1	0.825872	0.000933713
EIF2AK3	MSTRG.13120.1	0.803399	0.00164553
SFXN5	MSTRG.13120.1	-0.822552	0.00102011
EMILIN1	MSTRG.13120.1	-0.826291	0.000923217
LPIN1	MSTRG.13120.1	0.802451	0.00168271
ROCK2	MSTRG.13120.1	0.81738	0.00116684
CNOT6L	MSTRG.13120.1	0.82816	0.000877517
ARFIP1	MSTRG.13120.1	0.811335	0.00135839
SMAD1	MSTRG.13120.1	0.884562	0.000132601
INPP4B	MSTRG.13120.1	0.833769	0.000750825
ARHGAP24	MSTRG.13120.1	0.83231	0.000782324
HSPH1	MSTRG.13120.1	0.81738	0.00116684
DGKD	MSTRG.13120.1	0.802451	0.00168271
HSPB8	MSTRG.13120.1	0.884562	0.000132601
SLC35E4	MSTRG.13120.1	0.902653	5.83523e-05
BMS1	MSTRG.13120.1	0.83231	0.000782324
ARID5B	MSTRG.13120.1	0.903224	5.67179e-05
KAT6B	MSTRG.13120.1	0.884562	0.000132601
ANKRD1	MSTRG.13120.1	0.81738	0.00116684
SORBS1	MSTRG.13120.1	0.869633	0.000237308
HABP2	MSTRG.13120.1	0.83231	0.000782324
NRAP	MSTRG.13120.1	0.847239	0.000503977
BAG3	MSTRG.13120.1	0.869633	0.000237308
ABHD5	MSTRG.13120.1	0.878635	0.000168571
PLOD2	MSTRG.13120.1	0.854704	0.000397509
MBNL1	MSTRG.13120.1	0.809916	0.00140668
KLHL24	MSTRG.13120.1	0.892027	9.61669e-05
RUBCN	MSTRG.13120.1	0.815074	0.00123728
CLDND1	MSTRG.13120.1	0.83231	0.000782324
CDKL5	MSTRG.13120.1	0.811335	0.00135839
CNKSR2	MSTRG.13120.1	0.805272	0.00157393
LONRF3	MSTRG.13120.1	0.843507	0.000564883
CARNS1	MSTRG.13120.1	-0.839774	0.000631345
ARNTL	MSTRG.13120.1	0.813648	0.00128246
SAFB2	MSTRG.13120.1	0.839774	0.000631345
HSPA4	MSTRG.13120.1	0.83231	0.000782324
KLHL3	MSTRG.13120.1	0.802451	0.00168271
MYOT	MSTRG.13120.1	0.802451	0.00168271
GAB2	MSTRG.13120.1	-0.886113	0.000124267
CHORDC1	MSTRG.13120.1	0.869633	0.000237308
C11orf1	MSTRG.13120.1	0.802451	0.00168271
NKAPD1	MSTRG.13120.1	0.802451	0.00168271
USP28	MSTRG.13120.1	0.877098	0.00017904
AKAP9	MSTRG.13120.1	0.81738	0.00116684
PDK4	MSTRG.13120.1	0.839774	0.000631345
FAM126A	MSTRG.13120.1	0.884562	0.000132601
NAMPT	MSTRG.13120.1	0.884562	0.000132601
PRRC2C	MSTRG.13120.1	0.821113	0.00105943
VASH2	MSTRG.13120.1	0.809466	0.00142225
SP3	MSTRG.13120.1	0.826291	0.000923217
ITGAV	MSTRG.13120.1	0.892027	9.61669e-05
GLS	MSTRG.13120.1	0.802451	0.00168271
NABP1	MSTRG.13120.1	0.847239	0.000503977
FLNC	MSTRG.13120.1	0.877098	0.00017904
POLD2	MSTRG.13120.1	-0.803399	0.00164553
RETREG1	MSTRG.13120.1	0.839774	0.000631345
RICTOR	MSTRG.13120.1	0.854704	0.000397509
CPEB4	MSTRG.13120.1	0.858436	0.000351313
DUSP1	MSTRG.13120.1	0.81738	0.00116684
SLC16A5	MSTRG.13120.1	-0.877098	0.00017904
ARSG	MSTRG.13120.1	0.847239	0.000503977
PSMD12	MSTRG.13120.1	0.83231	0.000782324
PLEKHH3	MSTRG.13120.1	-0.803858	0.00162777
ERBB2	MSTRG.13120.1	-0.813648	0.00128246
PNMT	MSTRG.13120.1	0.869633	0.000237308
ASPA	MSTRG.13120.1	0.812763	0.00131113
VMO1	MSTRG.13120.1	-0.838981	0.000646227
PIK3CB	MSTRG.13120.1	0.818813	0.00112466
OSBPL9	MSTRG.13120.1	0.843507	0.000564883
CPT1B	MSTRG.13120.1	0.809916	0.00140668
AMPD3	MSTRG.13120.1	0.826291	0.000923217
TNNT2	MSTRG.13120.1	-0.885799	0.000125921
PNRC2	MSTRG.13120.1	0.869633	0.000237308
UBE2L6	MSTRG.13120.1	-0.802451	0.00168271
RNF6	MSTRG.13120.1	0.901068	6.30867e-05
ACBD3	MSTRG.13120.1	0.882374	0.0001451
TIGAR	MSTRG.13120.1	0.843507	0.000564883
ACTR6	MSTRG.13120.1	0.801526	0.0017196
KDSR	MSTRG.13120.1	0.83231	0.000782324
SRPK2	MSTRG.13120.1	0.83231	0.000782324
DCUN1D2	MSTRG.13120.1	0.850594	0.000453702
CDV3	MSTRG.13120.1	0.886113	0.000124267
LRRFIP2	MSTRG.13120.1	0.906956	4.68941e-05
FAM78A	MSTRG.13120.1	-0.839774	0.000631345
EIF4E	MSTRG.13120.1	0.854704	0.000397509
C16orf72	MSTRG.13120.1	0.914421	3.12689e-05
ZBTB7B	MSTRG.13120.1	-0.934718	8.36298e-06
RASGEF1B	MSTRG.13120.1	0.843507	0.000564883
AVIL	MSTRG.13120.1	0.813648	0.00128246
CIPC	MSTRG.13120.1	0.802451	0.00168271
SHISA2	MSTRG.13120.1	-0.89546	8.23097e-05
ASB5	MSTRG.13120.1	0.892027	9.61669e-05
ARL5B	MSTRG.13120.1	0.806183	0.00153995
CDADC1	MSTRG.13120.1	0.83231	0.000782324
ABRA	MSTRG.13120.1	0.873365	0.000206575
SLC39A10	MSTRG.13120.1	0.81738	0.00116684
DAPK3	MSTRG.13120.1	0.83231	0.000782324
WFS1	MSTRG.13120.1	-0.823999	0.000981728
ZBTB43	MSTRG.13120.1	0.877098	0.00017904
C21orf91	MSTRG.13120.1	0.850971	0.000448294
SPAG9	MSTRG.13120.1	0.802451	0.00168271
KCTD15	MSTRG.13120.1	-0.81738	0.00116684
CBFB	MSTRG.13120.1	0.839377	0.000638763
XIRP1	MSTRG.13120.1	0.83231	0.000782324
TNRC6C	MSTRG.13120.1	0.874896	0.000194908
YPEL2	MSTRG.13120.1	0.844985	0.00054011
SRSF10	MSTRG.13120.1	0.850971	0.000448294
GADD45A	MSTRG.13120.1	0.821113	0.00105943
MPV17	MSTRG.13120.1	0.811335	0.00135839
RNF115	MSTRG.13120.1	0.83231	0.000782324
SYF2	MSTRG.13120.1	0.824845	0.000959804
SLC2A4RG	MSTRG.13120.1	-0.806183	0.00153995
DNAJA4	MSTRG.13120.1	0.843507	0.000564883
CXXC5	MSTRG.13120.1	-0.862168	0.000309405
KLF11	MSTRG.13120.1	0.809916	0.00140668
ENAH	MSTRG.13120.1	0.802451	0.00168271
HERC4	MSTRG.13120.1	0.854704	0.000397509
PLEKHF2	MSTRG.13120.1	0.828577	0.000867564
TMEM38B	MSTRG.13120.1	0.809916	0.00140668
PLEKHA3	MSTRG.13120.1	0.86604	0.000270158
PLA2G6	MSTRG.15115.1	0.804244	0.00161292
BEST3	MSTRG.15115.1	0.894388	8.64551e-05
ABHD2	MSTRG.15115.1	0.809879	0.00140794
CACNG6	MSTRG.15115.1	-0.859176	0.000342671
RNF125	MSTRG.15115.1	0.809879	0.00140794
PDE7B	MSTRG.15115.1	0.809879	0.00140794
STX7	MSTRG.15115.1	0.873261	0.000207389
ASCC3	MSTRG.15115.1	0.881847	0.000148246
FILIP1	MSTRG.15115.1	0.901431	6.19784e-05
TNFAIP8L2	MSTRG.15115.1	-0.809879	0.00140794
SEMA6C	MSTRG.15115.1	-0.831006	0.000811316
SFXN5	MSTRG.15115.1	-0.83599	0.000704749
ROCK2	MSTRG.15115.1	0.838049	0.000664043
CNOT6L	MSTRG.15115.1	0.846573	0.000514459
ARHGAP24	MSTRG.15115.1	0.816922	0.00118061
DGKD	MSTRG.15115.1	0.852134	0.000431967
SORBS1	MSTRG.15115.1	0.852134	0.000431967
KLHL24	MSTRG.15115.1	0.823964	0.000982639
PLS3	MSTRG.15115.1	0.816922	0.00118061
KLHL3	MSTRG.15115.1	0.816922	0.00118061
USP28	MSTRG.15115.1	0.809879	0.00140794
FAM126A	MSTRG.15115.1	0.816922	0.00118061
ANKRD37	MSTRG.15115.1	0.880304	0.000157757
ITGAV	MSTRG.15115.1	0.845091	0.000538366
GLS	MSTRG.15115.1	0.852134	0.000431967
PRKAG2	MSTRG.15115.1	0.831006	0.000811316
KCNH2	MSTRG.15115.1	-0.805659	0.00155944
RETREG1	MSTRG.15115.1	0.852134	0.000431967
RICTOR	MSTRG.15115.1	0.845091	0.000538366
SLC16A5	MSTRG.15115.1	-0.838049	0.000664043
ABCA6	MSTRG.15115.1	0.802837	0.00166751
ARSG	MSTRG.15115.1	0.845091	0.000538366
PLEKHH3	MSTRG.15115.1	-0.832463	0.000778965
WSB1	MSTRG.15115.1	0.880304	0.000157757
ASPA	MSTRG.15115.1	0.809192	0.00143179
PIK3CB	MSTRG.15115.1	0.828936	0.000859082
OSBPL9	MSTRG.15115.1	0.838049	0.000664043
AMPD3	MSTRG.15115.1	0.814826	0.00124505
TNNT2	MSTRG.15115.1	-0.805659	0.00155944
RNF6	MSTRG.15115.1	0.83599	0.000704749
ZNF507	MSTRG.15115.1	0.802837	0.00166751
CAVIN2	MSTRG.15115.1	0.816922	0.00118061
VPS54	MSTRG.15115.1	0.846573	0.000514459
C16orf72	MSTRG.15115.1	0.823964	0.000982639
ZBTB7B	MSTRG.15115.1	-0.818354	0.00113806
RASGEF1B	MSTRG.15115.1	0.816922	0.00118061
AOX1	MSTRG.15115.1	0.858663	0.00034865
SHISA2	MSTRG.15115.1	-0.86421	0.000288195
MAFF	MSTRG.15115.1	0.809879	0.00140794
CDADC1	MSTRG.15115.1	0.859176	0.000342671
KCNS3	MSTRG.15115.1	-0.845091	0.000538366
SLC39A10	MSTRG.15115.1	0.831006	0.000811316
SPAG9	MSTRG.15115.1	0.816922	0.00118061
CBFB	MSTRG.15115.1	0.832463	0.000778965
TNRC6C	MSTRG.15115.1	0.895956	8.04446e-05
PEG10	MSTRG.15115.1	0.809879	0.00140794
CXXC5	MSTRG.15115.1	-0.894388	8.64551e-05
ZFP36L2	MSTRG.15115.1	0.845091	0.000538366
PLEKHA3	MSTRG.15115.1	0.845472	0.000532142
PLA2G6	MSTRG.15373.1	0.82923	0.000852154
BEST3	MSTRG.15373.1	0.815477	0.00122475
NTN4	MSTRG.15373.1	0.836567	0.00069316
PPP1R15A	MSTRG.15373.1	0.938502	6.24491e-06
TMEM201	MSTRG.15373.1	0.815477	0.00122475
STX7	MSTRG.15373.1	0.811962	0.00133748
ACTC1	MSTRG.15373.1	-0.826022	0.000929938
TLE1	MSTRG.15373.1	-0.815477	0.00122475
EVI5	MSTRG.15373.1	0.818667	0.00112891
CCN1	MSTRG.15373.1	0.910217	3.9455e-05
SLC20A2	MSTRG.15373.1	0.829537	0.000844995
ZFAND2A	MSTRG.15373.1	0.811962	0.00133748
AAK1	MSTRG.15373.1	0.808447	0.00145802
ARFIP1	MSTRG.15373.1	0.816906	0.00118106
DGKD	MSTRG.15373.1	0.836567	0.00069316
HSPB8	MSTRG.15373.1	0.840082	0.00062565
SLC35E4	MSTRG.15373.1	0.915345	2.96636e-05
ARID5B	MSTRG.15373.1	0.833052	0.000766174
ANKRD1	MSTRG.15373.1	0.850627	0.000453223
PPP1R3C	MSTRG.15373.1	0.815477	0.00122475
BAG3	MSTRG.15373.1	0.868202	0.000249995
ABHD5	MSTRG.15373.1	0.883808	0.000136809
SFMBT1	MSTRG.15373.1	0.816906	0.00118106
CNKSR2	MSTRG.15373.1	0.825398	0.00094568
LONRF3	MSTRG.15373.1	0.878747	0.000167829
ARNTL	MSTRG.15373.1	0.815477	0.00122475
DIAPH1	MSTRG.15373.1	0.808447	0.00145802
FLNC	MSTRG.15373.1	0.840082	0.00062565
RETREG1	MSTRG.15373.1	0.843597	0.000563347
DUSP1	MSTRG.15373.1	0.808447	0.00145802
SLC16A5	MSTRG.15373.1	-0.811962	0.00133748
OSBPL9	MSTRG.15373.1	0.811962	0.00133748
ACBD3	MSTRG.15373.1	0.808104	0.00147023
THUMPD1	MSTRG.15373.1	0.811962	0.00133748
FYTTD1	MSTRG.15373.1	0.811962	0.00133748
CDV3	MSTRG.15373.1	0.843315	0.000568158
RNF13	MSTRG.15373.1	0.808447	0.00145802
C4orf46	MSTRG.15373.1	0.847112	0.000505964
RASGEF1B	MSTRG.15373.1	0.850627	0.000453223
CIPC	MSTRG.15373.1	0.889292	0.000108464
MAFF	MSTRG.15373.1	0.822507	0.00102132
PFN2	MSTRG.15373.1	0.840082	0.00062565
ASB5	MSTRG.15373.1	0.836567	0.00069316
VPS72	MSTRG.15373.1	0.861172	0.000320191
ZBTB43	MSTRG.15373.1	0.801417	0.001724
CBFB	MSTRG.15373.1	0.846836	0.000510294
KLHL34	MSTRG.15373.1	0.899837	6.69696e-05
XIRP1	MSTRG.15373.1	0.811962	0.00133748
TNRC6C	MSTRG.15373.1	0.809864	0.00140846
IRS2	MSTRG.15373.1	0.854142	0.000404853
RRAD	MSTRG.15373.1	0.811962	0.00133748
MPV17	MSTRG.15373.1	0.855639	0.000385513
CXXC5	MSTRG.15373.1	-0.829537	0.000844995
SLMAP	MSTRG.15373.1	0.826022	0.000929938
UCK2	MSTRG.15373.1	0.840082	0.00062565
TMEM38B	MSTRG.15373.1	0.840082	0.00062565
PLEKHA3	MSTRG.15373.1	0.884757	0.00013153
PLA2G6	MSTRG.17466.1	0.891228	9.96396e-05
BEST3	MSTRG.17466.1	0.85114	0.000445901
TMEM19	MSTRG.17466.1	0.830124	0.000831418
VEGFA	MSTRG.17466.1	0.816113	0.00120515
RLBP1	MSTRG.17466.1	0.830124	0.000831418
NEO1	MSTRG.17466.1	-0.8	0.00178184
PPP1R15A	MSTRG.17466.1	0.85114	0.000445901
CACNG6	MSTRG.17466.1	-0.868653	0.000245942
TMEM201	MSTRG.17466.1	0.837129	0.000682001
PDE7B	MSTRG.17466.1	0.819616	0.00110155
STX7	MSTRG.17466.1	0.879161	0.000165104
SMPDL3A	MSTRG.17466.1	0.884211	0.000134551
ASCC3	MSTRG.17466.1	0.808772	0.00144654
FILIP1	MSTRG.17466.1	0.872155	0.000216175
TLE1	MSTRG.17466.1	-0.872155	0.000216175
VCPIP1	MSTRG.17466.1	0.805605	0.00156143
TNFAIP8L2	MSTRG.17466.1	-0.809108	0.00143474
SEMA6C	MSTRG.17466.1	-0.844134	0.000554262
CCN1	MSTRG.17466.1	0.87193	0.000218004
SLC20A2	MSTRG.17466.1	0.805605	0.00156143
ZFAND2A	MSTRG.17466.1	0.809108	0.00143474
TECPR1	MSTRG.17466.1	0.803165	0.00165466
SFXN5	MSTRG.17466.1	-0.882456	0.000144615
DGKD	MSTRG.17466.1	0.861648	0.000315007
HSPB8	MSTRG.17466.1	0.826621	0.000915011
SLC35E4	MSTRG.17466.1	0.901583	6.15173e-05
ARID5B	MSTRG.17466.1	0.879161	0.000165104
KAT6B	MSTRG.17466.1	0.809108	0.00143474
ANKRD1	MSTRG.17466.1	0.823119	0.00100495
SORBS1	MSTRG.17466.1	0.85114	0.000445901
BAG3	MSTRG.17466.1	0.833627	0.000753851
ABHD5	MSTRG.17466.1	0.842105	0.00058917
SFMBT1	MSTRG.17466.1	0.808772	0.00144654
PLOD2	MSTRG.17466.1	0.816113	0.00120515
KLHL24	MSTRG.17466.1	0.861648	0.000315007
BACH1	MSTRG.17466.1	0.837129	0.000682001
CNKSR2	MSTRG.17466.1	0.866434	0.000266393
LONRF3	MSTRG.17466.1	0.882663	0.000143397
DAGLA	MSTRG.17466.1	-0.812611	0.0013161
ARNTL	MSTRG.17466.1	0.840632	0.000615569
GAB2	MSTRG.17466.1	-0.805263	0.00157426
CHORDC1	MSTRG.17466.1	0.819616	0.00110155
USP28	MSTRG.17466.1	0.816113	0.00120515
NAMPT	MSTRG.17466.1	0.805605	0.00156143
VASH2	MSTRG.17466.1	0.831579	0.000798481
ITGAV	MSTRG.17466.1	0.854642	0.000398308
PRKAG2	MSTRG.17466.1	0.823119	0.00100495
FLNC	MSTRG.17466.1	0.840632	0.000615569
RETREG1	MSTRG.17466.1	0.928198	1.33123e-05
RICTOR	MSTRG.17466.1	0.805605	0.00156143
SLC16A5	MSTRG.17466.1	-0.886166	0.000123989
ARSG	MSTRG.17466.1	0.833627	0.000753851
PLEKHH3	MSTRG.17466.1	-0.835088	0.000723199
OSBPL9	MSTRG.17466.1	0.868653	0.000245942
TNNT2	MSTRG.17466.1	-0.818982	0.00111977
PNRC2	MSTRG.17466.1	0.802103	0.00169653
RNF6	MSTRG.17466.1	0.845614	0.000529834
ACBD3	MSTRG.17466.1	0.824561	0.000967112
CDV3	MSTRG.17466.1	0.873684	0.000204101
FAM78A	MSTRG.17466.1	-0.826621	0.000915011
C16orf72	MSTRG.17466.1	0.837129	0.000682001
ZBTB7B	MSTRG.17466.1	-0.884211	0.000134551
RASGEF1B	MSTRG.17466.1	0.840632	0.000615569
CIPC	MSTRG.17466.1	0.85114	0.000445901
SHISA2	MSTRG.17466.1	-0.842105	0.00058917
SAP30	MSTRG.17466.1	0.812281	0.00132694
MAFF	MSTRG.17466.1	0.886166	0.000123989
ASB5	MSTRG.17466.1	0.868653	0.000245942
ABRA	MSTRG.17466.1	0.805605	0.00156143
KCNS3	MSTRG.17466.1	-0.830124	0.000831418
WFS1	MSTRG.17466.1	-0.815467	0.00122507
ZBTB43	MSTRG.17466.1	0.826621	0.000915011
CBFB	MSTRG.17466.1	0.884211	0.000134551
TNRC6C	MSTRG.17466.1	0.85614	0.000379202
IRS2	MSTRG.17466.1	0.844134	0.000554262
YPEL2	MSTRG.17466.1	0.803509	0.00164127
GADD45A	MSTRG.17466.1	0.823119	0.00100495
MPV17	MSTRG.17466.1	0.835088	0.000723199
TRIM7	MSTRG.17466.1	-0.8	0.00178184
CXXC5	MSTRG.17466.1	-0.907182	4.63468e-05
SLMAP	MSTRG.17466.1	0.805605	0.00156143
HERC4	MSTRG.17466.1	0.823119	0.00100495
UCK2	MSTRG.17466.1	0.805605	0.00156143
PLEKHA3	MSTRG.17466.1	0.954087	1.48724e-06
BEST3	MSTRG.18323.1	-0.882196	0.000146154
TMEM19	MSTRG.18323.1	-0.848266	0.000488153
TBC1D15	MSTRG.18323.1	-0.803025	0.00166013
PPFIBP1	MSTRG.18323.1	-0.845976	0.000523988
VEGFA	MSTRG.18323.1	-0.912357	3.5101e-05
KIF1B	MSTRG.18323.1	-0.821875	0.00103846
DNAJB4	MSTRG.18323.1	-0.806795	0.00151748
BCLAF1	MSTRG.18323.1	-0.844496	0.000548218
PDE7B	MSTRG.18323.1	-0.836956	0.000685431
STX7	MSTRG.18323.1	-0.927437	1.40139e-05
SIM1	MSTRG.18323.1	-0.848266	0.000488153
ASCC3	MSTRG.18323.1	-0.876189	0.00018546
FILIP1	MSTRG.18323.1	-0.901047	6.31533e-05
GNPNAT1	MSTRG.18323.1	-0.848266	0.000488153
PTPN3	MSTRG.18323.1	-0.901047	6.31533e-05
PLPP7	MSTRG.18323.1	0.829415	0.000847829
ZBTB10	MSTRG.18323.1	-0.864859	0.000281687
PKIA	MSTRG.18323.1	-0.806795	0.00151748
TNFAIP8L2	MSTRG.18323.1	0.833186	0.000763296
SEMA6C	MSTRG.18323.1	0.874656	0.000196702
EVI5	MSTRG.18323.1	-0.813874	0.00127521
ZDHHC2	MSTRG.18323.1	-0.828547	0.000868276
SFXN5	MSTRG.18323.1	0.828981	0.000858018
ROCK2	MSTRG.18323.1	-0.874656	0.000196702
CRACD	MSTRG.18323.1	-0.801107	0.00173654
CNOT6L	MSTRG.18323.1	-0.838423	0.000656853
ARFIP1	MSTRG.18323.1	-0.861083	0.000321171
INPP4B	MSTRG.18323.1	-0.862971	0.000300925
ABHD18	MSTRG.18323.1	-0.855806	0.000383404
ARHGAP24	MSTRG.18323.1	-0.901047	6.31533e-05
ZCCHC8	MSTRG.18323.1	-0.855806	0.000383404
CLIP1	MSTRG.18323.1	-0.821875	0.00103846
BMS1	MSTRG.18323.1	-0.806795	0.00151748
KAT6B	MSTRG.18323.1	-0.818105	0.00114536
SORBS1	MSTRG.18323.1	-0.901047	6.31533e-05
GPAM	MSTRG.18323.1	-0.841789	0.000594759
PLOD2	MSTRG.18323.1	-0.912357	3.5101e-05
MBNL1	MSTRG.18323.1	-0.806795	0.00151748
KLHL24	MSTRG.18323.1	-0.859576	0.000338073
BACH1	MSTRG.18323.1	-0.836956	0.000685431
CAST	MSTRG.18323.1	-0.806795	0.00151748
KLHL3	MSTRG.18323.1	-0.901047	6.31533e-05
MYOT	MSTRG.18323.1	-0.859576	0.000338073
SH3RF2	MSTRG.18323.1	0.836956	0.000685431
CHORDC1	MSTRG.18323.1	-0.806795	0.00151748
AKAP9	MSTRG.18323.1	-0.859576	0.000338073
FAM126A	MSTRG.18323.1	-0.859576	0.000338073
PRRC2C	MSTRG.18323.1	-0.844496	0.000548218
VASH2	MSTRG.18323.1	-0.830869	0.000814417
ACSL1	MSTRG.18323.1	-0.821875	0.00103846
ANKRD37	MSTRG.18323.1	-0.840726	0.00061386
ITGAV	MSTRG.18323.1	-0.863346	0.000297025
GLS	MSTRG.18323.1	-0.927437	1.40139e-05
NABP1	MSTRG.18323.1	-0.848266	0.000488153
PRKAG2	MSTRG.18323.1	-0.882196	0.000146154
KCNH2	MSTRG.18323.1	0.817198	0.00117232
TCAF1	MSTRG.18323.1	-0.806795	0.00151748
RETREG1	MSTRG.18323.1	-0.874656	0.000196702
RICTOR	MSTRG.18323.1	-0.901047	6.31533e-05
CPEB4	MSTRG.18323.1	-0.844496	0.000548218
SLU7	MSTRG.18323.1	-0.803025	0.00166013
PSMD12	MSTRG.18323.1	-0.833186	0.000763296
G6PC3	MSTRG.18323.1	0.806321	0.00153488
WSB1	MSTRG.18323.1	-0.836956	0.000685431
PIK3CB	MSTRG.18323.1	-0.840311	0.000621435
OSBPL9	MSTRG.18323.1	-0.927437	1.40139e-05
CPT1B	MSTRG.18323.1	-0.833186	0.000763296
PNRC2	MSTRG.18323.1	-0.859576	0.000338073
ACBD3	MSTRG.18323.1	-0.806321	0.00153488
SYT12	MSTRG.18323.1	0.813874	0.00127521
DCUN1D2	MSTRG.18323.1	-0.811986	0.00133669
CAVIN2	MSTRG.18323.1	-0.814335	0.00126054
LRRC2	MSTRG.18323.1	-0.874656	0.000196702
VPS54	MSTRG.18323.1	-0.876189	0.00018546
USP16	MSTRG.18323.1	-0.803025	0.00166013
LRRFIP2	MSTRG.18323.1	-0.833186	0.000763296
DMXL1	MSTRG.18323.1	-0.829415	0.000847829
EIF4E	MSTRG.18323.1	-0.806795	0.00151748
C16orf72	MSTRG.18323.1	-0.840726	0.00061386
ZBTB7B	MSTRG.18323.1	0.800656	0.00175489
PPARGC1A	MSTRG.18323.1	-0.897277	7.56403e-05
CCNL1	MSTRG.18323.1	-0.845976	0.000523988
AOX1	MSTRG.18323.1	-0.828547	0.000868276
CIPC	MSTRG.18323.1	-0.814335	0.00126054
SHISA2	MSTRG.18323.1	0.859194	0.000342462
TCAIM	MSTRG.18323.1	-0.844088	0.000555047
ARL5B	MSTRG.18323.1	-0.829415	0.000847829
CDADC1	MSTRG.18323.1	-0.833186	0.000763296
ABRA	MSTRG.18323.1	-0.803025	0.00166013
KCNS3	MSTRG.18323.1	0.855806	0.000383404
YES1	MSTRG.18323.1	-0.814335	0.00126054
SLC39A10	MSTRG.18323.1	-0.848266	0.000488153
SLC20A1	MSTRG.18323.1	-0.806795	0.00151748
SRSF5	MSTRG.18323.1	-0.803025	0.00166013
ZBTB43	MSTRG.18323.1	-0.818105	0.00114536
C21orf91	MSTRG.18323.1	-0.844496	0.000548218
SPAG9	MSTRG.18323.1	-0.901047	6.31533e-05
TNRC6C	MSTRG.18323.1	-0.861083	0.000321171
SH3BP4	MSTRG.18323.1	0.859576	0.000338073
IRS2	MSTRG.18323.1	-0.803025	0.00166013
SRSF10	MSTRG.18323.1	-0.844496	0.000548218
AK6	MSTRG.18323.1	-0.834646	0.000732363
ZNF248	MSTRG.18323.1	-0.833186	0.000763296
SYF2	MSTRG.18323.1	-0.806795	0.00151748
SLC2A4RG	MSTRG.18323.1	0.803025	0.00166013
CXXC5	MSTRG.18323.1	0.818105	0.00114536
SLMAP	MSTRG.18323.1	-0.821875	0.00103846
HERC4	MSTRG.18323.1	-0.848266	0.000488153
PLEKHF2	MSTRG.18323.1	-0.844496	0.000548218
ANKRD33B	MSTRG.18323.1	-0.821875	0.00103846
TMEM19	MSTRG.19948.1	0.81299	0.00130371
RASSF8	MSTRG.19948.1	0.802293	0.00168896
ABHD2	MSTRG.19948.1	0.816556	0.00119165
FOS	MSTRG.19948.1	0.88074	0.000155022
HSP90AA1	MSTRG.19948.1	0.852214	0.000430861
DBP	MSTRG.19948.1	-0.801914	0.00170408
HP1BP3	MSTRG.19948.1	0.841517	0.00059961
ARHGAP18	MSTRG.19948.1	0.88074	0.000155022
SMPDL3A	MSTRG.19948.1	0.819774	0.00109705
SLC22A16	MSTRG.19948.1	0.896571	7.81768e-05
CDC37L1	MSTRG.19948.1	0.848648	0.000482361
XPA	MSTRG.19948.1	0.841206	0.000605182
CLCA2	MSTRG.19948.1	0.814796	0.00124601
CCN1	MSTRG.19948.1	0.800128	0.00177657
ZFAND2A	MSTRG.19948.1	0.816556	0.00119165
AAK1	MSTRG.19948.1	0.830819	0.000815549
KLHL29	MSTRG.19948.1	0.93066	1.12279e-05
LPIN1	MSTRG.19948.1	0.852214	0.000430861
HSPH1	MSTRG.19948.1	0.805859	0.00155198
KAT6B	MSTRG.19948.1	0.820122	0.00108717
APTX	MSTRG.19948.1	0.90193	6.04785e-05
KLHL40	MSTRG.19948.1	0.852214	0.000430861
HHATL	MSTRG.19948.1	0.834385	0.000737817
MBNL1	MSTRG.19948.1	0.805859	0.00155198
KLHL24	MSTRG.19948.1	0.845082	0.000538515
CLDND1	MSTRG.19948.1	0.805859	0.00155198
SMS	MSTRG.19948.1	0.834385	0.000737817
DDX3X	MSTRG.19948.1	0.902134	5.98712e-05
C11orf1	MSTRG.19948.1	0.884305	0.000134023
NKAPD1	MSTRG.19948.1	0.802293	0.00168896
PLCD4	MSTRG.19948.1	0.841517	0.00059961
SLC1A3	MSTRG.19948.1	0.85342	0.000414442
DUSP1	MSTRG.19948.1	0.866477	0.000265984
ASPA	MSTRG.19948.1	0.821216	0.00105659
PIK3CB	MSTRG.19948.1	0.819774	0.00109705
AMPD3	MSTRG.19948.1	0.819774	0.00109705
VPS50	MSTRG.19948.1	0.859345	0.000340721
ACTR6	MSTRG.19948.1	0.860577	0.000326772
PDZD9	MSTRG.19948.1	0.862911	0.000301553
FBXO22	MSTRG.19948.1	0.845082	0.000538515
KLF10	MSTRG.19948.1	0.816556	0.00119165
C4orf46	MSTRG.19948.1	0.841517	0.00059961
ZBTB7B	MSTRG.19948.1	-0.819774	0.00109705
CEP95	MSTRG.19948.1	0.8037	0.00163387
SAP30	MSTRG.19948.1	0.846564	0.000514604
SLC39A10	MSTRG.19948.1	0.827253	0.000899462
CCDC117	MSTRG.19948.1	0.805486	0.00156591
CRYAB	MSTRG.19948.1	0.859345	0.000340721
MAP3K7CL	MSTRG.19948.1	0.823688	0.000989888
HSPB1	MSTRG.19948.1	0.820122	0.00108717
ARMC6	MSTRG.19948.1	0.845082	0.000538515
TMEM19	MSTRG.20139.2	0.807791	0.00148139
TULP3	MSTRG.20139.2	-0.851339	0.000443073
FOS	MSTRG.20139.2	0.814847	0.00124442
ACTC1	MSTRG.20139.2	-0.874814	0.000195525
CNDP2	MSTRG.20139.2	-0.836011	0.000704328
TLE1	MSTRG.20139.2	-0.811319	0.00135894
TNFAIP8L2	MSTRG.20139.2	-0.800737	0.00175159
SEMA6C	MSTRG.20139.2	-0.804264	0.00161215
SYPL2	MSTRG.20139.2	-0.800737	0.00175159
CCN1	MSTRG.20139.2	0.876347	0.000184334
EMILIN1	MSTRG.20139.2	-0.809207	0.00143126
FRAS1	MSTRG.20139.2	-0.836011	0.000704328
PTK2B	MSTRG.20139.2	-0.871046	0.000225277
SLC35E4	MSTRG.20139.2	0.803551	0.00163962
SORBS1	MSTRG.20139.2	0.821901	0.00103774
KLHL24	MSTRG.20139.2	0.843066	0.000572431
MX1	MSTRG.20139.2	-0.809207	0.00143126
SRPX	MSTRG.20139.2	-0.825429	0.000944898
ZFP92	MSTRG.20139.2	-0.818374	0.00113747
USH1C	MSTRG.20139.2	-0.864231	0.000287978
SAFB2	MSTRG.20139.2	0.832484	0.000778512
GAB2	MSTRG.20139.2	-0.91345	3.30276e-05
PLCD4	MSTRG.20139.2	0.828956	0.000858596
DUSP1	MSTRG.20139.2	0.821901	0.00103774
GM2A	MSTRG.20139.2	-0.819154	0.0011148
G6PC3	MSTRG.20139.2	-0.872813	0.000210913
PNMT	MSTRG.20139.2	0.895978	8.03615e-05
VMO1	MSTRG.20139.2	-0.863729	0.000293084
CPT1B	MSTRG.20139.2	0.814847	0.00124442
UBE2L6	MSTRG.20139.2	-0.853649	0.000411386
FADS1	MSTRG.20139.2	-0.812741	0.00131183
IGFBP5	MSTRG.20139.2	-0.800737	0.00175159
DCUN1D2	MSTRG.20139.2	0.879881	0.000160445
DHCR24	MSTRG.20139.2	-0.821901	0.00103774
ZBTB7B	MSTRG.20139.2	-0.86928	0.000240393
SHISA2	MSTRG.20139.2	-0.856912	0.000369644
WFS1	MSTRG.20139.2	-0.867269	0.000258547
ZBTB43	MSTRG.20139.2	0.839539	0.000635734
KCTD15	MSTRG.20139.2	-0.825429	0.000944898
LGALS3BP	MSTRG.20139.2	-0.82125	0.00105562
SLC2A4RG	MSTRG.20139.2	-0.818374	0.00113747
TMEM201	MSTRG.20209.1	0.841132	0.000606506
CCN1	MSTRG.20209.1	0.806287	0.00153612
ZNF213	MSTRG.20209.1	-0.824447	0.000970078
UGP2	MSTRG.20209.1	0.870136	0.000232967
CCDC6	MSTRG.20209.1	0.846238	0.000519783
CNKSR2	MSTRG.20209.1	0.855004	0.000393634
CSRP3	MSTRG.20209.1	0.804876	0.00158885
FADS1	MSTRG.20209.1	-0.806287	0.00153612
NSUN7	MSTRG.20209.1	0.804876	0.00158885
C4orf46	MSTRG.20209.1	0.855634	0.000385575
VPS72	MSTRG.20209.1	0.870136	0.000232967
MAP3K7CL	MSTRG.20209.1	0.82663	0.000914801
RTN4RL1	MSTRG.20209.1	-0.857134	0.000366927
MRTFA	MSTRG.20210.1	-0.822753	0.0010147
TUBA1B	MSTRG.20210.1	-0.811534	0.00135174
FGFR1OP2	MSTRG.20210.1	0.833973	0.0007465
WNT5B	MSTRG.20210.1	-0.927467	1.39855e-05
NTN4	MSTRG.20210.1	0.87885	0.000167146
C12orf29	MSTRG.20210.1	0.856411	0.000375822
RLBP1	MSTRG.20210.1	0.837712	0.000670569
NEO1	MSTRG.20210.1	-0.861659	0.000314884
CFL2	MSTRG.20210.1	0.912508	3.48082e-05
PAPOLA	MSTRG.20210.1	0.800315	0.00176887
HSP90AA1	MSTRG.20210.1	0.804054	0.0016202
DBP	MSTRG.20210.1	-0.923474	1.81591e-05
KIF1B	MSTRG.20210.1	0.867631	0.000255203
FBXO6	MSTRG.20210.1	-0.815274	0.00123107
EIF4G3	MSTRG.20210.1	0.811534	0.00135174
NEXN	MSTRG.20210.1	0.833973	0.0007465
ACADM	MSTRG.20210.1	0.800315	0.00176887
PDE7B	MSTRG.20210.1	0.815274	0.00123107
MYO5A	MSTRG.20210.1	0.841452	0.000600758
COPS2	MSTRG.20210.1	0.811534	0.00135174
EIF3J	MSTRG.20210.1	0.923728	1.78675e-05
DAB2IP	MSTRG.20210.1	-0.839181	0.000642448
ANGPTL2	MSTRG.20210.1	-0.822753	0.0010147
CERCAM	MSTRG.20210.1	-0.856411	0.000375822
PKIA	MSTRG.20210.1	0.800315	0.00176887
PENK	MSTRG.20210.1	-0.841054	0.000607911
RAP1A	MSTRG.20210.1	0.827942	0.000882766
TRMT13	MSTRG.20210.1	0.867631	0.000255203
CLCA2	MSTRG.20210.1	0.845133	0.000537689
CCN1	MSTRG.20210.1	0.816703	0.00118721
SLC20A2	MSTRG.20210.1	0.841452	0.000600758
CPXM1	MSTRG.20210.1	-0.830233	0.000828914
PDGFA	MSTRG.20210.1	-0.839181	0.000642448
IL4R	MSTRG.20210.1	-0.809737	0.00141286
ZNF213	MSTRG.20210.1	-0.893503	9.00024e-05
UGP2	MSTRG.20210.1	0.860151	0.00033154
CEBPZ	MSTRG.20210.1	0.822753	0.0010147
EMILIN1	MSTRG.20210.1	-0.805464	0.00156673
KLHL29	MSTRG.20210.1	0.867631	0.000255203
LPIN1	MSTRG.20210.1	0.800315	0.00176887
ETFDH	MSTRG.20210.1	0.927467	1.39855e-05
FRAS1	MSTRG.20210.1	-0.856411	0.000375822
ARFIP1	MSTRG.20210.1	0.801717	0.00171193
FHDC1	MSTRG.20210.1	0.87631	0.000184598
AP1AR	MSTRG.20210.1	0.87885	0.000167146
PDLIM5	MSTRG.20210.1	0.927467	1.39855e-05
UCHL3	MSTRG.20210.1	0.87511	0.000193318
CLIP1	MSTRG.20210.1	0.890069	0.000104849
CCDC6	MSTRG.20210.1	0.899122	6.93062e-05
GPAM	MSTRG.20210.1	0.838781	0.000650023
APTX	MSTRG.20210.1	0.831688	0.00079605
KIAA1217	MSTRG.20210.1	0.833973	0.0007465
DYNC1LI1	MSTRG.20210.1	0.863532	0.000295105
KLHL40	MSTRG.20210.1	0.804054	0.0016202
HHATL	MSTRG.20210.1	0.811534	0.00135174
ITIH4	MSTRG.20210.1	0.890069	0.000104849
SFMBT1	MSTRG.20210.1	0.854166	0.000404533
KBTBD12	MSTRG.20210.1	0.87631	0.000184598
KY	MSTRG.20210.1	-0.87511	0.000193318
NAA50	MSTRG.20210.1	0.88633	0.000123135
CNKSR2	MSTRG.20210.1	0.823769	0.000987757
SMS	MSTRG.20210.1	0.804054	0.0016202
SRPX	MSTRG.20210.1	-0.815274	0.00123107
ATP2B3	MSTRG.20210.1	0.824195	0.000976601
UNC93B1	MSTRG.20210.1	-0.835434	0.000716068
DAGLA	MSTRG.20210.1	-0.815274	0.00123107
MDK	MSTRG.20210.1	-0.811534	0.00135174
CRY2	MSTRG.20210.1	-0.856411	0.000375822
HTATIP2	MSTRG.20210.1	0.804054	0.0016202
CSRP3	MSTRG.20210.1	0.863891	0.000291429
ICAM1	MSTRG.20210.1	-0.814387	0.00125891
CAST	MSTRG.20210.1	0.833973	0.0007465
KLHL3	MSTRG.20210.1	0.804054	0.0016202
MYOT	MSTRG.20210.1	0.815274	0.00123107
HBEGF	MSTRG.20210.1	0.863891	0.000291429
DIAPH1	MSTRG.20210.1	0.867631	0.000255203
SH3RF2	MSTRG.20210.1	-0.837712	0.000670569
ZC3H12C	MSTRG.20210.1	0.901289	6.24105e-05
C11orf1	MSTRG.20210.1	0.804054	0.0016202
NKAPD1	MSTRG.20210.1	0.807794	0.0014813
PPFIA4	MSTRG.20210.1	0.893809	8.87621e-05
ACSL1	MSTRG.20210.1	0.860151	0.00033154
PDLIM3	MSTRG.20210.1	0.901289	6.24105e-05
XIRP2	MSTRG.20210.1	0.833973	0.0007465
KLHL41	MSTRG.20210.1	0.837712	0.000670569
FASTKD1	MSTRG.20210.1	0.811534	0.00135174
TLK1	MSTRG.20210.1	0.815274	0.00123107
MAP3K20	MSTRG.20210.1	0.890069	0.000104849
HSPD1	MSTRG.20210.1	0.837712	0.000670569
PLCD4	MSTRG.20210.1	0.867631	0.000255203
WIPI1	MSTRG.20210.1	0.905029	5.17846e-05
FKBP3	MSTRG.20210.1	0.841452	0.000600758
DAPK2	MSTRG.20210.1	0.845192	0.000536714
APBB2	MSTRG.20210.1	0.893809	8.87621e-05
CPT1B	MSTRG.20210.1	0.815274	0.00123107
VPS50	MSTRG.20210.1	0.871371	0.000222587
FADS1	MSTRG.20210.1	-0.902869	5.77313e-05
NSUN7	MSTRG.20210.1	0.893809	8.87621e-05
THUMPD1	MSTRG.20210.1	0.819014	0.00111886
SYT12	MSTRG.20210.1	-0.876644	0.000182223
ACTR6	MSTRG.20210.1	0.810634	0.0013821
IRS1	MSTRG.20210.1	-0.833973	0.0007465
IGFBP5	MSTRG.20210.1	-0.856411	0.000375822
MCCC1	MSTRG.20210.1	0.919988	2.25537e-05
CCDC73	MSTRG.20210.1	0.919988	2.25537e-05
PDZD9	MSTRG.20210.1	0.811534	0.00135174
LRRC2	MSTRG.20210.1	0.845192	0.000536714
FYTTD1	MSTRG.20210.1	0.841452	0.000600758
ENHO	MSTRG.20210.1	-0.863891	0.000291429
FBXO22	MSTRG.20210.1	0.815274	0.00123107
RNF13	MSTRG.20210.1	0.893809	8.87621e-05
DHCR24	MSTRG.20210.1	-0.830233	0.000828914
RRP15	MSTRG.20210.1	0.846674	0.000512862
UTP3	MSTRG.20210.1	0.819014	0.00111886
C4orf46	MSTRG.20210.1	0.912508	3.48082e-05
CEP95	MSTRG.20210.1	0.846674	0.000512862
ZFP2	MSTRG.20210.1	0.825645	0.000939419
CIPC	MSTRG.20210.1	0.804054	0.0016202
KDM2B	MSTRG.20210.1	0.811534	0.00135174
PFN2	MSTRG.20210.1	0.893809	8.87621e-05
KPNA4	MSTRG.20210.1	0.912508	3.48082e-05
MLYCD	MSTRG.20210.1	0.804054	0.0016202
LSP1	MSTRG.20210.1	-0.893809	8.87621e-05
PPP2R3C	MSTRG.20210.1	0.890069	0.000104849
ZNF462	MSTRG.20210.1	0.815274	0.00123107
SFT2D2	MSTRG.20210.1	-0.863175	0.000298803
VPS72	MSTRG.20210.1	0.87885	0.000167146
TMEM159	MSTRG.20210.1	0.88633	0.000123135
KCNS3	MSTRG.20210.1	-0.822753	0.0010147
EIF1AX	MSTRG.20210.1	0.822753	0.0010147
CCDC117	MSTRG.20210.1	0.893503	9.00024e-05
WFS1	MSTRG.20210.1	-0.808757	0.00144707
MSRB1	MSTRG.20210.1	-0.826069	0.000928769
SPAG9	MSTRG.20210.1	0.804054	0.0016202
SREBF1	MSTRG.20210.1	-0.848932	0.000478095
KCTD15	MSTRG.20210.1	-0.800315	0.00176887
GPX1	MSTRG.20210.1	-0.815274	0.00123107
KLHL34	MSTRG.20210.1	0.811534	0.00135174
TEF	MSTRG.20210.1	-0.815274	0.00123107
PLIN2	MSTRG.20210.1	0.88633	0.000123135
MYOM3	MSTRG.20210.1	0.852672	0.00042457
CRYAB	MSTRG.20210.1	0.815274	0.00123107
AK6	MSTRG.20210.1	0.846674	0.000512862
MPV17	MSTRG.20210.1	0.801717	0.00171193
MAP3K7CL	MSTRG.20210.1	0.916248	2.81591e-05
KLF11	MSTRG.20210.1	0.807794	0.0014813
ENAH	MSTRG.20210.1	0.800315	0.00176887
SLMAP	MSTRG.20210.1	0.830233	0.000828914
TRIM54	MSTRG.20210.1	0.860151	0.00033154
ANKRD33B	MSTRG.20210.1	0.897549	7.4678e-05
UCK2	MSTRG.20210.1	0.811534	0.00135174
HSPB1	MSTRG.20210.1	0.822753	0.0010147
CYLD	MSTRG.20210.1	0.87511	0.000193318
CCDC69	MSTRG.20210.1	-0.893503	9.00024e-05
STRN3	MSTRG.20210.1	0.845192	0.000536714
HSPB7	MSTRG.20210.1	0.88259	0.000143827
TMEM19	MSTRG.21096.1	0.828956	0.000858596
FGFR1OP2	MSTRG.21096.1	0.903033	5.726e-05
SMPDL3A	MSTRG.21096.1	0.844544	0.000547413
CCNC	MSTRG.21096.1	0.845472	0.000532142
GNPNAT1	MSTRG.21096.1	0.818374	0.00113747
CDC37L1	MSTRG.21096.1	0.878341	0.000170536
XPA	MSTRG.21096.1	0.819809	0.00109606
CCN1	MSTRG.21096.1	0.825109	0.000953045
SMOX	MSTRG.21096.1	-0.810631	0.00138219
UGP2	MSTRG.21096.1	0.836011	0.000704328
ARFIP1	MSTRG.21096.1	0.828643	0.000866016
KAT6B	MSTRG.21096.1	0.800737	0.00175159
MINPP1	MSTRG.21096.1	0.82125	0.00105562
KLHL24	MSTRG.21096.1	0.853649	0.000411386
BACH1	MSTRG.21096.1	0.814847	0.00124442
HTATIP2	MSTRG.21096.1	0.892451	9.43635e-05
SAFB2	MSTRG.21096.1	0.874814	0.000195525
PPFIA4	MSTRG.21096.1	0.814847	0.00124442
ACSL1	MSTRG.21096.1	0.843066	0.000572431
PLCD4	MSTRG.21096.1	0.811319	0.00135894
VPS50	MSTRG.21096.1	0.825429	0.000944898
ZNF24	MSTRG.21096.1	0.846594	0.000514125
DDIT4L	MSTRG.21096.1	0.885396	0.000128068
ACTR6	MSTRG.21096.1	0.812401	0.00132299
C4orf46	MSTRG.21096.1	0.828956	0.000858596
SAP30	MSTRG.21096.1	0.938186	6.40338e-06
LLPH	MSTRG.21096.1	0.874814	0.000195525
WFS1	MSTRG.21096.1	-0.83541	0.00071657
ZBTB43	MSTRG.21096.1	0.881869	0.000148115
CCDC59	MSTRG.21096.1	0.858419	0.000351513
ANKRD33B	MSTRG.21096.1	0.832484	0.000778512
CCDC69	MSTRG.21096.1	-0.826876	0.000908727
LCP1	MSTRG.21519.1	0.896635	7.79478e-05
ITGB2	MSTRG.21519.1	0.808743	0.00144755
GIMAP4	MSTRG.21519.1	0.907351	4.59388e-05
CRY2	MSTRG.21882.1	-0.807794	0.0014813
PRKAA1	MSTRG.21882.1	0.807794	0.0014813
ENHO	MSTRG.21882.1	-0.819014	0.00111886
LSP1	MSTRG.21882.1	-0.819014	0.00111886
MYOM3	MSTRG.21882.1	0.811534	0.00135174
ABHD2	MSTRG.22528.1	-0.828382	0.000872213
RLBP1	MSTRG.22528.1	-0.810682	0.00138046
DBP	MSTRG.22528.1	0.808556	0.00145415
HSF2	MSTRG.22528.1	-0.814222	0.00126414
TLE1	MSTRG.22528.1	0.800061	0.0017793
CLCA2	MSTRG.22528.1	-0.864291	0.000287372
PDGFA	MSTRG.22528.1	0.840473	0.000618465
AAK1	MSTRG.22528.1	-0.803601	0.00163767
RASGRP3	MSTRG.22528.1	0.834846	0.000728193
KLHL29	MSTRG.22528.1	-0.877943	0.00017322
FRAS1	MSTRG.22528.1	0.835462	0.000715498
HSPB8	MSTRG.22528.1	-0.817762	0.0011555
BAG3	MSTRG.22528.1	-0.817762	0.0011555
ITIH4	MSTRG.22528.1	-0.800061	0.0017793
CARNS1	MSTRG.22528.1	0.860243	0.000330507
HBEGF	MSTRG.22528.1	-0.807142	0.00150485
C11orf1	MSTRG.22528.1	-0.831922	0.000790859
PDLIM3	MSTRG.22528.1	-0.874403	0.000198607
FLNC	MSTRG.22528.1	-0.835462	0.000715498
DUSP1	MSTRG.22528.1	-0.874403	0.000198607
WIPI1	MSTRG.22528.1	-0.800061	0.0017793
PNMT	MSTRG.22528.1	-0.810682	0.00138046
ASPA	MSTRG.22528.1	-0.836623	0.000692048
AMPD3	MSTRG.22528.1	-0.817422	0.0011656
ACTR6	MSTRG.22528.1	-0.80465	0.00159744
IRS1	MSTRG.22528.1	0.824842	0.000959881
FAM78A	MSTRG.22528.1	0.860243	0.000330507
VPS72	MSTRG.22528.1	-0.810682	0.00138046
DAPK3	MSTRG.22528.1	-0.870863	0.000226809
TEF	MSTRG.22528.1	0.810682	0.00138046
CRYAB	MSTRG.22528.1	-0.817762	0.0011555
KLF11	MSTRG.22528.1	-0.867323	0.000258042
TRIM54	MSTRG.22528.1	-0.835462	0.000715498
UCK2	MSTRG.22528.1	-0.807142	0.00150485
HSPB1	MSTRG.22528.1	-0.892104	9.58381e-05
CCDC69	MSTRG.22528.1	0.868843	0.000244244
ARMC6	MSTRG.22528.1	-0.860243	0.000330507
